# Supplementary material for: Roles of basic amino acid residues in substrate binding and transport of the light-driven anion pump Synechocystis halorhodopsin (SyHR)
Source: J Biol Chem. 2025 Feb 19;301(4):108334. doi: 10.1016/j.jbc.2025.108334 (PMC11995866; doi:10.1016/j.jbc.2025.108334)
Supplement: Atomic coordinates [file mmc2.zip]

Archive with 1 entries (1 files):
- jbc_108334_mmc2.txt
