# Supplementary material for: Roles of basic amino acid residues in substrate binding and transport of the light-driven anion pump Synechocystis halorhodopsin (SyHR)
Source: J Biol Chem. 2025 Feb 19;301(4):108334. doi: 10.1016/j.jbc.2025.108334 (PMC11995866; doi:10.1016/j.jbc.2025.108334)
Supplement: Atomic coordinates [file mmc2.zip › jbc_108334_mmc2.txt]

TITLE    1 SUPPORTING INFORMATION FOR:                                          
TITLE    2 ROLES OF BASIC AMINO ACID RESIDUES IN SUBSTRATE BINDING AND 
TITLE    3 TRANSPORT OF THE LIGHT-DRIVEN ANION PUMP SYNECHOCYSTIS HALORHODOPSIN (SYHR) 
TITLE    4 M.NAKAMA, T.NOJI, K.KOJIMA, S.YOSHIZAWA, H.ISHIKITA, Y.SUDO      
REMARK 400 
REMARK 400 MODEL  1:CL-
REMARK 400 MODEL  2:SITE 1
REMARK 400 MODEL  3:SITE 2
REMARK 400 MODEL  4:SITE 3(HSO4-)
REMARK 400 MODEL  5:SITE 3(SO42-)
REMARK 400 
MODEL        1
ATOM      1  CB  TYR A  50      -2.082 -10.063  -5.417  1.00 13.35           C
ATOM      2  CG  TYR A  50      -1.017  -9.040  -5.091  1.00 12.41           C
ATOM      3  CD1 TYR A  50      -0.068  -8.713  -6.071  1.00 14.52           C
ATOM      4  CE1 TYR A  50       0.808  -7.649  -5.907  1.00 13.07           C
ATOM      5  CZ  TYR A  50       0.722  -6.860  -4.756  1.00 13.04           C
ATOM      6  OH  TYR A  50       1.476  -5.725  -4.699  1.00 14.70           O
ATOM      7  CD2 TYR A  50      -0.987  -8.317  -3.897  1.00 14.82           C
ATOM      8  CE2 TYR A  50      -0.141  -7.226  -3.722  1.00 12.10           C
ATOM      9 1HB  TYR A  50      -2.558 -10.485  -4.527  1.00  0.00           H
ATOM     10 2HB  TYR A  50      -1.607 -10.866  -5.976  1.00  0.00           H
ATOM     11  HD1 TYR A  50      -0.050  -9.285  -6.995  1.00  0.00           H
ATOM     12  HE1 TYR A  50       1.500  -7.372  -6.691  1.00  0.00           H
ATOM     13  HH  TYR A  50       1.193  -5.130  -3.945  1.00  0.00           H
ATOM     14  HD2 TYR A  50      -1.657  -8.579  -3.094  1.00  0.00           H
ATOM     15  HE2 TYR A  50      -0.205  -6.630  -2.818  1.00  0.00           H
ATOM     16 HCAP TYR A  50      -2.863  -9.608  -6.047  1.00 13.35           H
ATOM     17  CB  ARG A  71      -2.704  -0.967  -6.466  1.00 16.85           C
ATOM     18  CG  ARG A  71      -2.077   0.183  -7.278  1.00 19.18           C
ATOM     19  CD  ARG A  71      -0.546   0.217  -7.106  1.00 19.59           C
ATOM     20  NE  ARG A  71       0.114  -1.061  -7.372  1.00 18.98           N
ATOM     21  CZ  ARG A  71       0.647  -1.467  -8.525  1.00 20.51           C
ATOM     22  NH1 ARG A  71       0.655  -0.669  -9.606  1.00 21.51           N
ATOM     23  NH2 ARG A  71       1.194  -2.688  -8.619  1.00 22.51           N1+
ATOM     24 1HB  ARG A  71      -2.225  -1.017  -5.479  1.00  0.00           H
ATOM     25 2HB  ARG A  71      -2.486  -1.924  -6.957  1.00  0.00           H
ATOM     26 1HG  ARG A  71      -2.326   0.093  -8.342  1.00  0.00           H
ATOM     27 2HG  ARG A  71      -2.438   1.166  -6.959  1.00  0.00           H
ATOM     28 1HD  ARG A  71      -0.094   1.005  -7.710  1.00  0.00           H
ATOM     29 2HD  ARG A  71      -0.320   0.467  -6.069  1.00  0.00           H
ATOM     30  HE  ARG A  71       0.156  -1.733  -6.599  1.00  0.00           H
ATOM     31 1HH1 ARG A  71       1.109  -0.974 -10.456  1.00  0.00           H
ATOM     32 2HH1 ARG A  71       0.223   0.257  -9.621  1.00  0.00           H
ATOM     33 1HH2 ARG A  71       1.455  -3.080  -9.524  1.00  0.00           H
ATOM     34 2HH2 ARG A  71       1.349  -3.282  -7.811  1.00  0.00           H
ATOM     35 HCAP ARG A  71      -3.793  -0.966  -6.286  1.00 16.85           H
ATOM     36  CB  TYR A  72      -5.738   3.654  -5.940  1.00 13.30           C
ATOM     37  CG  TYR A  72      -4.357   4.182  -6.252  1.00 13.86           C
ATOM     38  CD1 TYR A  72      -3.697   4.939  -5.274  1.00 17.71           C
ATOM     39  CE1 TYR A  72      -2.348   5.231  -5.371  1.00 17.48           C
ATOM     40  CZ  TYR A  72      -1.607   4.787  -6.475  1.00 19.32           C
ATOM     41  OH  TYR A  72      -0.282   5.041  -6.488  1.00 26.11           O
ATOM     42  CD2 TYR A  72      -3.632   3.814  -7.390  1.00 13.50           C
ATOM     43  CE2 TYR A  72      -2.273   4.112  -7.509  1.00 15.25           C
ATOM     44 1HB  TYR A  72      -6.305   3.361  -6.828  1.00  0.00           H
ATOM     45 2HB  TYR A  72      -6.333   4.386  -5.389  1.00  0.00           H
ATOM     46  HD1 TYR A  72      -4.254   5.286  -4.409  1.00  0.00           H
ATOM     47  HE1 TYR A  72      -1.849   5.783  -4.587  1.00  0.00           H
ATOM     48  HH  TYR A  72       0.166   4.519  -7.209  1.00  0.00           H
ATOM     49  HD2 TYR A  72      -4.122   3.250  -8.182  1.00  0.00           H
ATOM     50  HE2 TYR A  72      -1.721   3.811  -8.391  1.00  0.00           H
ATOM     51 HCAP TYR A  72      -5.626   2.769  -5.303  1.00 13.30           H
ATOM     52  CB  THR A  74      -7.209  -3.152  -2.753  1.00 15.15           C
ATOM     53  OG1 THR A  74      -5.958  -2.960  -3.371  1.00 14.29           O
ATOM     54  CG2 THR A  74      -8.196  -3.804  -3.731  1.00 12.32           C
ATOM     55  HB  THR A  74      -7.100  -3.813  -1.886  1.00  0.00           H
ATOM     56  HG1 THR A  74      -5.274  -3.146  -2.697  1.00  0.00           H
ATOM     57 1HG2 THR A  74      -7.953  -4.858  -3.888  1.00  0.00           H
ATOM     58 2HG2 THR A  74      -9.225  -3.762  -3.355  1.00  0.00           H
ATOM     59 3HG2 THR A  74      -8.168  -3.311  -4.709  1.00  0.00           H
ATOM     60 HCAP THR A  74      -7.601  -2.191  -2.382  1.00 15.15           H
ATOM     61  CB  TRP A  75      -3.846   1.111  -1.254  1.00 15.43           C
ATOM     62  CG  TRP A  75      -2.668   0.375  -1.832  1.00 14.75           C
ATOM     63  CD1 TRP A  75      -2.342  -0.958  -1.843  1.00 14.83           C
ATOM     64  NE1 TRP A  75      -1.151  -1.153  -2.528  1.00 12.07           N
ATOM     65  CE2 TRP A  75      -0.673   0.064  -2.958  1.00 11.69           C
ATOM     66  CD2 TRP A  75      -1.618   1.051  -2.555  1.00 11.98           C
ATOM     67  CE3 TRP A  75      -1.400   2.389  -2.932  1.00 15.98           C
ATOM     68  CZ3 TRP A  75      -0.259   2.716  -3.659  1.00 17.43           C
ATOM     69  CZ2 TRP A  75       0.483   0.389  -3.678  1.00 13.54           C
ATOM     70  CH2 TRP A  75       0.678   1.726  -4.020  1.00 14.98           C
ATOM     71 1HB  TRP A  75      -4.294   1.755  -2.019  1.00  0.00           H
ATOM     72 2HB  TRP A  75      -3.465   1.793  -0.479  1.00  0.00           H
ATOM     73  HD1 TRP A  75      -2.885  -1.805  -1.450  1.00  0.00           H
ATOM     74  HE1 TRP A  75      -0.638  -2.024  -2.592  1.00  0.00           H
ATOM     75  HE3 TRP A  75      -2.130   3.156  -2.695  1.00  0.00           H
ATOM     76  HZ3 TRP A  75      -0.102   3.733  -4.000  1.00  0.00           H
ATOM     77  HZ2 TRP A  75       1.193  -0.377  -3.973  1.00  0.00           H
ATOM     78  HH2 TRP A  75       1.543   2.003  -4.613  1.00  0.00           H
ATOM     79 HCAP TRP A  75      -4.676   0.539  -0.806  1.00 15.43           H
ATOM     80  CB  SER A  78      -5.172  -2.912   2.668  1.00 12.63           C
ATOM     81  OG  SER A  78      -4.190  -2.194   1.945  1.00 13.70           O
ATOM     82 1HB  SER A  78      -4.703  -3.685   3.299  1.00  0.00           H
ATOM     83 2HB  SER A  78      -5.867  -3.433   2.001  1.00  0.00           H
ATOM     84  HG1 SER A  78      -4.178  -2.574   1.040  1.00  0.00           H
ATOM     85 HCAP SER A  78      -5.792  -2.277   3.331  1.00 12.63           H
ATOM     86  CB  TYR A 174       4.687   3.710  -1.476  1.00 11.62           C
ATOM     87  CG  TYR A 174       4.337   2.319  -1.019  1.00 11.87           C
ATOM     88  CD1 TYR A 174       4.805   1.814   0.195  1.00 14.54           C
ATOM     89  CE1 TYR A 174       4.422   0.563   0.663  1.00 12.00           C
ATOM     90  CZ  TYR A 174       3.560  -0.217  -0.113  1.00 12.99           C
ATOM     91  OH  TYR A 174       3.172  -1.417   0.370  1.00 14.66           O
ATOM     92  CD2 TYR A 174       3.497   1.513  -1.790  1.00 14.07           C
ATOM     93  CE2 TYR A 174       3.120   0.247  -1.359  1.00 16.01           C
ATOM     94 1HB  TYR A 174       4.638   4.398  -0.631  1.00  0.00           H
ATOM     95 2HB  TYR A 174       3.940   4.045  -2.202  1.00  0.00           H
ATOM     96  HD1 TYR A 174       5.521   2.399   0.756  1.00  0.00           H
ATOM     97  HE1 TYR A 174       4.796   0.174   1.606  1.00  0.00           H
ATOM     98  HH  TYR A 174       2.630  -1.896  -0.313  1.00  0.00           H
ATOM     99  HD2 TYR A 174       3.097   1.890  -2.726  1.00  0.00           H
ATOM    100  HE2 TYR A 174       2.449  -0.364  -1.947  1.00  0.00           H
ATOM    101 HCAP TYR A 174       5.689   3.787  -1.927  1.00 11.62           H
ATOM    102  CB  GLU A 193       7.129  -0.485 -11.701  1.00 16.45           C
ATOM    103  CG  GLU A 193       6.230   0.506 -10.932  1.00 19.09           C
ATOM    104  CD  GLU A 193       5.198   1.161 -11.852  1.00 26.31           C
ATOM    105  OE1 GLU A 193       5.469   1.345 -13.068  1.00 38.70           O
ATOM    106  OE2 GLU A 193       4.062   1.472 -11.344  1.00 33.09           O1-
ATOM    107 1HB  GLU A 193       7.867   0.064 -12.289  1.00  0.00           H
ATOM    108 2HB  GLU A 193       6.525  -1.038 -12.429  1.00  0.00           H
ATOM    109 1HG  GLU A 193       5.692   0.052 -10.097  1.00  0.00           H
ATOM    110 2HG  GLU A 193       6.837   1.305 -10.483  1.00  0.00           H
ATOM    111 HCAP GLU A 193       7.680  -1.228 -11.097  1.00 16.45           H
ATOM    112  CB  TYR A 197       4.128  -2.249  -6.167  1.00 14.21           C
ATOM    113  CG  TYR A 197       4.142  -0.761  -6.443  1.00 12.57           C
ATOM    114  CD1 TYR A 197       4.144   0.201  -5.415  1.00 16.17           C
ATOM    115  CE1 TYR A 197       4.062   1.564  -5.690  1.00 17.22           C
ATOM    116  CZ  TYR A 197       3.940   2.006  -7.013  1.00 14.73           C
ATOM    117  OH  TYR A 197       3.861   3.339  -7.239  1.00 15.37           O
ATOM    118  CD2 TYR A 197       4.038  -0.296  -7.757  1.00 15.05           C
ATOM    119  CE2 TYR A 197       3.933   1.064  -8.048  1.00 16.66           C
ATOM    120 1HB  TYR A 197       4.139  -2.823  -7.099  1.00  0.00           H
ATOM    121 2HB  TYR A 197       3.183  -2.512  -5.672  1.00  0.00           H
ATOM    122  HD1 TYR A 197       4.202  -0.105  -4.373  1.00  0.00           H
ATOM    123  HE1 TYR A 197       4.092   2.300  -4.893  1.00  0.00           H
ATOM    124  HH  TYR A 197       3.700   3.504  -8.193  1.00  0.00           H
ATOM    125  HD2 TYR A 197       4.014  -1.015  -8.573  1.00  0.00           H
ATOM    126  HE2 TYR A 197       3.844   1.386  -9.077  1.00  0.00           H
ATOM    127 HCAP TYR A 197       4.963  -2.606  -5.543  1.00 14.21           H
ATOM    128  CB  ASP A 201       2.061  -4.941  -1.309  1.00 14.04           C
ATOM    129  CG  ASP A 201       1.528  -3.671  -1.991  1.00 16.67           C
ATOM    130  OD1 ASP A 201       1.730  -2.523  -1.565  1.00 14.89           O
ATOM    131  OD2 ASP A 201       0.738  -3.908  -2.992  1.00 15.26           O1-
ATOM    132 1HB  ASP A 201       2.437  -5.631  -2.069  1.00  0.00           H
ATOM    133 2HB  ASP A 201       1.171  -5.397  -0.867  1.00  0.00           H
ATOM    134 HCAP ASP A 201       2.830  -4.821  -0.530  1.00 14.04           H
ATOM    135  CB  LYS A 205       0.428  -6.592   4.010  1.00 13.16           C
ATOM    136  CG  LYS A 205      -0.153  -5.307   3.413  1.00 12.95           C
ATOM    137  CD  LYS A 205      -1.266  -5.533   2.401  1.00 13.99           C
ATOM    138  CE  LYS A 205      -1.983  -4.228   2.078  1.00 15.23           C
ATOM    139  NZ  LYS A 205      -1.163  -3.324   1.272  1.00 15.14           N1+
ATOM    140 1HB  LYS A 205       0.998  -7.165   3.275  1.00  0.00           H
ATOM    141 2HB  LYS A 205      -0.385  -7.244   4.354  1.00  0.00           H
ATOM    142 1HG  LYS A 205      -0.587  -4.716   4.225  1.00  0.00           H
ATOM    143 2HG  LYS A 205       0.635  -4.694   2.968  1.00  0.00           H
ATOM    144 1HD  LYS A 205      -0.890  -5.962   1.470  1.00  0.00           H
ATOM    145 2HD  LYS A 205      -2.007  -6.237   2.798  1.00  0.00           H
ATOM    146 1HE  LYS A 205      -2.893  -4.399   1.504  1.00  0.00           H
ATOM    147 2HE  LYS A 205      -2.270  -3.693   2.986  1.00  0.00           H
ATOM    148 1HZ  LYS A 205      -1.114  -3.573   0.268  1.00  0.00           H
ATOM    149 HCAP LYS A 205       1.077  -6.337   4.860  1.00 13.16           H
TER     150      LYS A 205
HETATM  151  C1  RET a 205       1.715   7.180  -3.494  1.00 14.68           C
HETATM  152  C2  RET a 205       2.052   8.197  -4.611  1.00 14.12           C
HETATM  153  C3  RET a 205       1.676   9.613  -4.219  1.00 16.62           C
HETATM  154  C4  RET a 205       2.546  10.018  -3.038  1.00 13.54           C
HETATM  155  C5  RET a 205       2.564   8.990  -1.928  1.00 12.22           C
HETATM  156  C6  RET a 205       2.185   7.688  -2.111  1.00 11.88           C
HETATM  157  C7  RET a 205       2.157   6.790  -0.965  1.00 12.31           C
HETATM  158  C8  RET a 205       1.563   5.570  -0.873  1.00 12.17           C
HETATM  159  C9  RET a 205       1.624   4.646   0.226  1.00 12.76           C
HETATM  160  C10 RET a 205       1.013   3.427   0.041  1.00 13.60           C
HETATM  161  C11 RET a 205       1.043   2.323   0.931  1.00 12.23           C
HETATM  162  C12 RET a 205       0.561   1.091   0.567  1.00 15.52           C
HETATM  163  C13 RET a 205       0.505  -0.053   1.415  1.00 13.56           C
HETATM  164  C14 RET a 205      -0.077  -1.209   0.920  1.00 13.54           C
HETATM  165  C15 RET a 205      -0.583  -2.241   1.729  1.00 16.79           C
HETATM  166  C16 RET a 205       0.178   7.005  -3.465  1.00 14.25           C
HETATM  167  C17 RET a 205       2.384   5.858  -3.927  1.00 18.09           C
HETATM  168  C18 RET a 205       2.998   9.595  -0.617  1.00 13.09           C
HETATM  169  C19 RET a 205       2.414   4.948   1.469  1.00 12.50           C
HETATM  170  C20 RET a 205       1.071   0.040   2.803  1.00 14.23           C
HETATM  171  H21 RET a 205       3.129   8.156  -4.828  1.00  0.00           H
HETATM  172  H22 RET a 205       1.535   7.887  -5.524  1.00  0.00           H
HETATM  173  H31 RET a 205       1.794  10.316  -5.047  1.00  0.00           H
HETATM  174  H32 RET a 205       0.619   9.640  -3.951  1.00  0.00           H
HETATM  175  H41 RET a 205       3.566  10.201  -3.404  1.00  0.00           H
HETATM  176  H42 RET a 205       2.252  10.976  -2.605  1.00  0.00           H
HETATM  177  H71 RET a 205       2.677   7.139  -0.080  1.00  0.00           H
HETATM  178  H81 RET a 205       0.987   5.198  -1.707  1.00  0.00           H
HETATM  179 H101 RET a 205       0.514   3.254  -0.910  1.00  0.00           H
HETATM  180 H111 RET a 205       1.486   2.456   1.913  1.00  0.00           H
HETATM  181 H121 RET a 205       0.144   0.982  -0.429  1.00  0.00           H
HETATM  182 H141 RET a 205      -0.301  -1.258  -0.139  1.00  0.00           H
HETATM  183  H15 RET a 205      -0.598  -2.130   2.808  1.00  0.00           H
HETATM  184 H161 RET a 205      -0.182   6.908  -4.492  1.00  0.00           H
HETATM  185 H162 RET a 205      -0.142   6.112  -2.925  1.00  0.00           H
HETATM  186 H163 RET a 205      -0.300   7.862  -2.980  1.00  0.00           H
HETATM  187 H171 RET a 205       1.968   5.546  -4.889  1.00  0.00           H
HETATM  188 H172 RET a 205       3.463   5.993  -4.050  1.00  0.00           H
HETATM  189 H173 RET a 205       2.232   5.035  -3.232  1.00  0.00           H
HETATM  190 H181 RET a 205       2.190  10.228  -0.232  1.00  0.00           H
HETATM  191 H182 RET a 205       3.271   8.885   0.164  1.00  0.00           H
HETATM  192 H183 RET a 205       3.858  10.255  -0.782  1.00  0.00           H
HETATM  193 H191 RET a 205       3.420   4.530   1.380  1.00  0.00           H
HETATM  194 H192 RET a 205       2.513   6.019   1.656  1.00  0.00           H
HETATM  195 H193 RET a 205       1.953   4.490   2.345  1.00  0.00           H
HETATM  196 H201 RET a 205       0.865  -0.838   3.413  1.00  0.00           H
HETATM  197 H202 RET a 205       2.161   0.129   2.734  1.00  0.00           H
HETATM  198 H203 RET a 205       0.714   0.934   3.314  1.00  0.00           H
HETATM  199 CL   CL  i 601      -4.122  -3.758  -0.789  1.00 14.51          Cl1-
HETATM  200  O   HOH h 706       2.420   1.927 -13.361  1.00 32.78           O
HETATM  201  H1  HOH h 706       2.854   2.604 -13.920  1.00  0.00           H
HETATM  202  H2  HOH h 706       3.064   1.757 -12.605  1.00  0.00           H
HETATM  203  O   HOH h 710       0.915   3.479  -8.304  1.00 24.09           O
HETATM  204  H1  HOH h 710       0.303   2.953  -8.859  1.00  0.00           H
HETATM  205  H2  HOH h 710       1.633   3.756  -8.904  1.00  0.00           H
HETATM  206  O   HOH h 717       0.370  -3.100  -5.525  1.00 21.07           O
HETATM  207  H1  HOH h 717      -0.237  -3.842  -5.659  1.00  0.00           H
HETATM  208  H2  HOH h 717       0.583  -3.148  -4.560  1.00  0.00           H
HETATM  209  O   HOH h 727      -1.216  -4.705  -1.152  1.00 16.22           O
HETATM  210  H1  HOH h 727      -0.794  -4.430  -1.988  1.00  0.00           H
HETATM  211  H2  HOH h 727      -2.189  -4.565  -1.247  1.00  0.00           H
HETATM  212  O   HOH h 729       1.802  -3.563 -11.329  1.00 39.51           O
HETATM  213  H1  HOH h 729       2.578  -4.124 -11.544  1.00  0.00           H
HETATM  214  H2  HOH h 729       2.124  -2.652 -11.535  1.00  0.00           H
HETATM  215  O   HOH h 740      -0.505   1.942 -10.011  1.00 23.81           O
HETATM  216  H1  HOH h 740      -0.270   2.299 -10.909  1.00  0.00           H
HETATM  217  H2  HOH h 740      -1.476   1.806 -10.052  1.00  0.00           H
HETATM  218  O   HOH h 742       3.211   3.834  -9.965  1.00 19.29           O
HETATM  219  H1  HOH h 742       3.525   3.085 -10.514  1.00  0.00           H
HETATM  220  H2  HOH h 742       3.490   4.660 -10.411  1.00  0.00           H
HETATM  221  O   HOH h 748       7.268   1.437 -15.044  1.00 30.60           O
HETATM  222  H1  HOH h 748       8.233   1.461 -14.906  1.00  0.00           H
HETATM  223  H2  HOH h 748       6.841   1.211 -14.195  1.00  0.00           H
HETATM  224  O   HOH h 768       2.575  -0.983 -11.846  1.00 30.14           O
HETATM  225  H1  HOH h 768       2.978  -0.276 -11.304  1.00  0.00           H
HETATM  226  H2  HOH h 768       3.189  -1.051 -12.632  1.00  0.00           H
HETATM  227  O   HOH h 784       4.093  -0.947 -14.041  1.00 23.79           O
HETATM  228  H1  HOH h 784       4.526  -0.076 -13.922  1.00  0.00           H
HETATM  229  H2  HOH h 784       3.281  -0.766 -14.580  1.00  0.00           H
HETATM  230  O   HOH h 787       2.273  -4.984  -7.242  1.00 21.48           O
HETATM  231  H1  HOH h 787       2.891  -5.732  -7.268  1.00  0.00           H
HETATM  232  H2  HOH h 787       1.957  -5.018  -6.313  1.00  0.00           H
HETATM  233  O   HOH h 792       0.021   2.685 -12.515  1.00 20.87           O
HETATM  234  H1  HOH h 792       0.933   2.392 -12.785  1.00  0.00           H
HETATM  235  H2  HOH h 792      -0.010   3.607 -12.820  1.00  0.00           H
HETATM  236  O   HOH h 795       1.576  -0.289 -14.785  1.00 24.61           O
HETATM  237  H1  HOH h 795       1.295  -0.822 -14.021  1.00  0.00           H
HETATM  238  H2  HOH h 795       1.785   0.577 -14.364  1.00  0.00           H
HETATM  239  O   HOH h 816       0.599  -4.881 -13.613  1.00 31.47           O
HETATM  240  H1  HOH h 816       0.853  -4.391 -12.804  1.00  0.00           H
HETATM  241  H2  HOH h 816      -0.280  -5.235 -13.410  1.00  0.00           H
ENDMOL
MODEL                    2
ATOM      1  CB  TYR A  50      -2.022 -10.035  -5.470  1.00 13.35           C
ATOM      2  CG  TYR A  50      -1.013  -8.972  -5.078  1.00 12.41           C
ATOM      3  CD1 TYR A  50      -0.021  -8.534  -5.967  1.00 14.52           C
ATOM      4  CE1 TYR A  50       0.771  -7.417  -5.688  1.00 13.07           C
ATOM      5  CZ  TYR A  50       0.517  -6.659  -4.535  1.00 13.04           C
ATOM      6  OH  TYR A  50       1.119  -5.433  -4.357  1.00 14.70           O
ATOM      7  CD2 TYR A  50      -1.077  -8.321  -3.845  1.00 14.82           C
ATOM      8  CE2 TYR A  50      -0.366  -7.160  -3.579  1.00 12.10           C
ATOM      9 1HB  TYR A  50      -2.462 -10.528  -4.598  1.00  0.00           H
ATOM     10 2HB  TYR A  50      -1.513 -10.782  -6.080  1.00  0.00           H
ATOM     11  HD1 TYR A  50       0.128  -9.069  -6.902  1.00  0.00           H
ATOM     12  HE1 TYR A  50       1.578  -7.148  -6.358  1.00  0.00           H
ATOM     13  HH  TYR A  50       0.749  -5.009  -3.499  1.00  0.00           H
ATOM     14  HD2 TYR A  50      -1.717  -8.709  -3.077  1.00  0.00           H
ATOM     15  HE2 TYR A  50      -0.551  -6.602  -2.670  1.00  0.00           H
ATOM     16 HCAP TYR A  50      -2.846  -9.600  -6.062  1.00 13.35           H
ATOM     17  CB  ARG A  71      -2.702  -0.987  -6.447  1.00 16.85           C
ATOM     18  CG  ARG A  71      -2.033   0.150  -7.240  1.00 19.18           C
ATOM     19  CD  ARG A  71      -0.501   0.107  -7.074  1.00 19.59           C
ATOM     20  NE  ARG A  71       0.101  -1.187  -7.408  1.00 18.98           N
ATOM     21  CZ  ARG A  71       0.662  -1.528  -8.568  1.00 20.51           C
ATOM     22  NH1 ARG A  71       0.668  -0.688  -9.614  1.00 21.51           N
ATOM     23  NH2 ARG A  71       1.240  -2.731  -8.698  1.00 22.51           N1+
ATOM     24 1HB  ARG A  71      -2.247  -1.039  -5.449  1.00  0.00           H
ATOM     25 2HB  ARG A  71      -2.489  -1.949  -6.930  1.00  0.00           H
ATOM     26 1HG  ARG A  71      -2.290   0.092  -8.305  1.00  0.00           H
ATOM     27 2HG  ARG A  71      -2.351   1.140  -6.897  1.00  0.00           H
ATOM     28 1HD  ARG A  71      -0.016   0.900  -7.645  1.00  0.00           H
ATOM     29 2HD  ARG A  71      -0.260   0.300  -6.027  1.00  0.00           H
ATOM     30  HE  ARG A  71       0.122  -1.885  -6.655  1.00  0.00           H
ATOM     31 1HH1 ARG A  71       1.173  -0.936 -10.455  1.00  0.00           H
ATOM     32 2HH1 ARG A  71       0.213   0.227  -9.602  1.00  0.00           H
ATOM     33 1HH2 ARG A  71       1.463  -3.102  -9.622  1.00  0.00           H
ATOM     34 2HH2 ARG A  71       1.415  -3.338  -7.892  1.00  0.00           H
ATOM     35 HCAP ARG A  71      -3.792  -0.972  -6.280  1.00 16.85           H
ATOM     36  CB  TYR A  72      -5.734   3.657  -5.938  1.00 13.30           C
ATOM     37  CG  TYR A  72      -4.351   4.186  -6.242  1.00 13.86           C
ATOM     38  CD1 TYR A  72      -3.694   4.944  -5.263  1.00 17.71           C
ATOM     39  CE1 TYR A  72      -2.344   5.233  -5.353  1.00 17.48           C
ATOM     40  CZ  TYR A  72      -1.599   4.785  -6.453  1.00 19.32           C
ATOM     41  OH  TYR A  72      -0.272   5.033  -6.460  1.00 26.11           O
ATOM     42  CD2 TYR A  72      -3.622   3.817  -7.377  1.00 13.50           C
ATOM     43  CE2 TYR A  72      -2.262   4.113  -7.491  1.00 15.25           C
ATOM     44 1HB  TYR A  72      -6.296   3.364  -6.828  1.00  0.00           H
ATOM     45 2HB  TYR A  72      -6.332   4.387  -5.387  1.00  0.00           H
ATOM     46  HD1 TYR A  72      -4.255   5.292  -4.401  1.00  0.00           H
ATOM     47  HE1 TYR A  72      -1.846   5.783  -4.567  1.00  0.00           H
ATOM     48  HH  TYR A  72       0.176   4.499  -7.171  1.00  0.00           H
ATOM     49  HD2 TYR A  72      -4.109   3.253  -8.172  1.00  0.00           H
ATOM     50  HE2 TYR A  72      -1.707   3.813  -8.371  1.00  0.00           H
ATOM     51 HCAP TYR A  72      -5.625   2.769  -5.302  1.00 13.30           H
ATOM     52  CB  THR A  74      -7.264  -3.159  -2.781  1.00 15.15           C
ATOM     53  OG1 THR A  74      -6.215  -2.916  -3.688  1.00 14.29           O
ATOM     54  CG2 THR A  74      -8.396  -3.918  -3.484  1.00 12.32           C
ATOM     55  HB  THR A  74      -6.910  -3.763  -1.941  1.00  0.00           H
ATOM     56  HG1 THR A  74      -5.392  -3.145  -3.228  1.00  0.00           H
ATOM     57 1HG2 THR A  74      -8.052  -4.913  -3.778  1.00  0.00           H
ATOM     58 2HG2 THR A  74      -9.266  -4.051  -2.829  1.00  0.00           H
ATOM     59 3HG2 THR A  74      -8.722  -3.399  -4.393  1.00  0.00           H
ATOM     60 HCAP THR A  74      -7.617  -2.193  -2.390  1.00 15.15           H
ATOM     61  CB  TRP A  75      -3.866   1.142  -1.279  1.00 15.43           C
ATOM     62  CG  TRP A  75      -2.668   0.479  -1.923  1.00 14.75           C
ATOM     63  CD1 TRP A  75      -2.414  -0.838  -2.156  1.00 14.83           C
ATOM     64  NE1 TRP A  75      -1.187  -1.027  -2.794  1.00 12.07           N
ATOM     65  CE2 TRP A  75      -0.624   0.231  -2.998  1.00 11.69           C
ATOM     66  CD2 TRP A  75      -1.552   1.198  -2.515  1.00 11.98           C
ATOM     67  CE3 TRP A  75      -1.297   2.554  -2.783  1.00 15.98           C
ATOM     68  CZ3 TRP A  75      -0.137   2.913  -3.466  1.00 17.43           C
ATOM     69  CZ2 TRP A  75       0.550   0.584  -3.665  1.00 13.54           C
ATOM     70  CH2 TRP A  75       0.785   1.941  -3.892  1.00 14.98           C
ATOM     71 1HB  TRP A  75      -4.354   1.811  -1.999  1.00  0.00           H
ATOM     72 2HB  TRP A  75      -3.470   1.800  -0.491  1.00  0.00           H
ATOM     73  HD1 TRP A  75      -3.049  -1.674  -1.964  1.00  0.00           H
ATOM     74  HE1 TRP A  75      -0.637  -1.863  -2.612  1.00  0.00           H
ATOM     75  HE3 TRP A  75      -2.023   3.315  -2.527  1.00  0.00           H
ATOM     76  HZ3 TRP A  75       0.033   3.949  -3.734  1.00  0.00           H
ATOM     77  HZ2 TRP A  75       1.224  -0.177  -4.049  1.00  0.00           H
ATOM     78  HH2 TRP A  75       1.654   2.245  -4.467  1.00  0.00           H
ATOM     79 HCAP TRP A  75      -4.682   0.548  -0.813  1.00 15.43           H
ATOM     80  CB  SER A  78      -5.152  -2.866   2.657  1.00 12.63           C
ATOM     81  OG  SER A  78      -4.081  -2.109   2.127  1.00 13.70           O
ATOM     82 1HB  SER A  78      -4.772  -3.721   3.238  1.00  0.00           H
ATOM     83 2HB  SER A  78      -5.795  -3.288   1.881  1.00  0.00           H
ATOM     84  HG1 SER A  78      -3.931  -2.340   1.193  1.00  0.00           H
ATOM     85 HCAP SER A  78      -5.786  -2.264   3.328  1.00 12.63           H
ATOM     86  CB  TYR A 174       4.694   3.664  -1.471  1.00 11.62           C
ATOM     87  CG  TYR A 174       4.365   2.254  -1.035  1.00 11.87           C
ATOM     88  CD1 TYR A 174       4.773   1.752   0.202  1.00 14.54           C
ATOM     89  CE1 TYR A 174       4.345   0.511   0.671  1.00 12.00           C
ATOM     90  CZ  TYR A 174       3.489  -0.256  -0.124  1.00 12.99           C
ATOM     91  OH  TYR A 174       2.970  -1.451   0.255  1.00 14.66           O
ATOM     92  CD2 TYR A 174       3.564   1.436  -1.840  1.00 14.07           C
ATOM     93  CE2 TYR A 174       3.140   0.189  -1.402  1.00 16.01           C
ATOM     94 1HB  TYR A 174       4.633   4.340  -0.617  1.00  0.00           H
ATOM     95 2HB  TYR A 174       3.937   3.995  -2.189  1.00  0.00           H
ATOM     96  HD1 TYR A 174       5.469   2.335   0.787  1.00  0.00           H
ATOM     97  HE1 TYR A 174       4.675   0.144   1.640  1.00  0.00           H
ATOM     98  HH  TYR A 174       3.045  -1.605   1.215  1.00  0.00           H
ATOM     99  HD2 TYR A 174       3.216   1.802  -2.799  1.00  0.00           H
ATOM    100  HE2 TYR A 174       2.477  -0.423  -2.002  1.00  0.00           H
ATOM    101 HCAP TYR A 174       5.690   3.774  -1.926  1.00 11.62           H
ATOM    102  CB  GLU A 193       7.130  -0.486 -11.702  1.00 16.45           C
ATOM    103  CG  GLU A 193       6.239   0.512 -10.935  1.00 19.09           C
ATOM    104  CD  GLU A 193       5.204   1.163 -11.855  1.00 26.31           C
ATOM    105  OE1 GLU A 193       5.470   1.340 -13.073  1.00 38.70           O
ATOM    106  OE2 GLU A 193       4.069   1.478 -11.345  1.00 33.09           O1-
ATOM    107 1HB  GLU A 193       7.868   0.056 -12.296  1.00  0.00           H
ATOM    108 2HB  GLU A 193       6.521  -1.041 -12.424  1.00  0.00           H
ATOM    109 1HG  GLU A 193       5.704   0.067 -10.094  1.00  0.00           H
ATOM    110 2HG  GLU A 193       6.850   1.313 -10.496  1.00  0.00           H
ATOM    111 HCAP GLU A 193       7.680  -1.228 -11.098  1.00 16.45           H
ATOM    112  CB  TYR A 197       4.127  -2.241  -6.161  1.00 14.21           C
ATOM    113  CG  TYR A 197       4.151  -0.755  -6.449  1.00 12.57           C
ATOM    114  CD1 TYR A 197       4.174   0.214  -5.427  1.00 16.17           C
ATOM    115  CE1 TYR A 197       4.091   1.574  -5.709  1.00 17.22           C
ATOM    116  CZ  TYR A 197       3.949   2.008  -7.033  1.00 14.73           C
ATOM    117  OH  TYR A 197       3.871   3.339  -7.263  1.00 15.37           O
ATOM    118  CD2 TYR A 197       4.032  -0.298  -7.764  1.00 15.05           C
ATOM    119  CE2 TYR A 197       3.926   1.060  -8.062  1.00 16.66           C
ATOM    120 1HB  TYR A 197       4.135  -2.816  -7.092  1.00  0.00           H
ATOM    121 2HB  TYR A 197       3.183  -2.484  -5.654  1.00  0.00           H
ATOM    122  HD1 TYR A 197       4.250  -0.087  -4.385  1.00  0.00           H
ATOM    123  HE1 TYR A 197       4.139   2.317  -4.920  1.00  0.00           H
ATOM    124  HH  TYR A 197       3.695   3.503  -8.215  1.00  0.00           H
ATOM    125  HD2 TYR A 197       3.997  -1.022  -8.575  1.00  0.00           H
ATOM    126  HE2 TYR A 197       3.827   1.376  -9.092  1.00  0.00           H
ATOM    127 HCAP TYR A 197       4.963  -2.604  -5.541  1.00 14.21           H
ATOM    128  CB  ASP A 201       2.122  -4.974  -1.363  1.00 14.04           C
ATOM    129  CG  ASP A 201       0.679  -4.510  -1.125  1.00 16.67           C
ATOM    130  OD1 ASP A 201       0.234  -4.304   0.004  1.00 14.89           O
ATOM    131  OD2 ASP A 201      -0.005  -4.347  -2.228  1.00 15.26           O
ATOM    132 1HB  ASP A 201       2.447  -4.356  -2.191  1.00  0.00           H
ATOM    133 2HB  ASP A 201       2.145  -6.009  -1.724  1.00  0.00           H
ATOM    135 HCAP ASP A 201       2.847  -4.831  -0.546  1.00 14.04           H
ATOM    136  CB  LYS A 205       0.451  -6.603   3.999  1.00 13.16           C
ATOM    137  CG  LYS A 205      -0.072  -5.292   3.415  1.00 12.95           C
ATOM    138  CD  LYS A 205      -1.276  -5.398   2.505  1.00 13.99           C
ATOM    139  CE  LYS A 205      -2.000  -4.057   2.505  1.00 15.23           C
ATOM    140  NZ  LYS A 205      -1.340  -3.026   1.718  1.00 15.14           N1+
ATOM    141 1HB  LYS A 205       1.012  -7.199   3.275  1.00  0.00           H
ATOM    142 2HB  LYS A 205      -0.386  -7.224   4.339  1.00  0.00           H
ATOM    143 1HG  LYS A 205      -0.386  -4.664   4.250  1.00  0.00           H
ATOM    144 2HG  LYS A 205       0.711  -4.739   2.891  1.00  0.00           H
ATOM    145 1HD  LYS A 205      -0.998  -5.664   1.485  1.00  0.00           H
ATOM    146 2HD  LYS A 205      -1.983  -6.152   2.870  1.00  0.00           H
ATOM    147 1HE  LYS A 205      -2.988  -4.172   2.073  1.00  0.00           H
ATOM    148 2HE  LYS A 205      -2.114  -3.665   3.519  1.00  0.00           H
ATOM    149 1HZ  LYS A 205      -1.730  -2.946   0.768  1.00  0.00           H
ATOM    150 HCAP LYS A 205       1.083  -6.340   4.857  1.00 13.16           H
TER     151      LYS A 205
HETATM  152  C1  RET a 205       1.733   7.239  -3.505  1.00 14.68           C
HETATM  153  C2  RET a 205       2.067   8.251  -4.627  1.00 14.12           C
HETATM  154  C3  RET a 205       1.689   9.667  -4.235  1.00 16.62           C
HETATM  155  C4  RET a 205       2.566  10.076  -3.060  1.00 13.54           C
HETATM  156  C5  RET a 205       2.583   9.052  -1.946  1.00 12.22           C
HETATM  157  C6  RET a 205       2.204   7.753  -2.125  1.00 11.88           C
HETATM  158  C7  RET a 205       2.179   6.858  -0.975  1.00 12.31           C
HETATM  159  C8  RET a 205       1.577   5.646  -0.871  1.00 12.17           C
HETATM  160  C9  RET a 205       1.642   4.727   0.234  1.00 12.76           C
HETATM  161  C10 RET a 205       1.012   3.520   0.067  1.00 13.60           C
HETATM  162  C11 RET a 205       1.064   2.414   0.959  1.00 12.23           C
HETATM  163  C12 RET a 205       0.546   1.190   0.642  1.00 15.52           C
HETATM  164  C13 RET a 205       0.546   0.060   1.523  1.00 13.56           C
HETATM  165  C14 RET a 205      -0.167  -1.058   1.177  1.00 13.54           C
HETATM  166  C15 RET a 205      -0.484  -2.121   2.064  1.00 16.79           C
HETATM  167  C16 RET a 205       0.196   7.063  -3.474  1.00 14.25           C
HETATM  168  C17 RET a 205       2.404   5.916  -3.928  1.00 18.09           C
HETATM  169  C18 RET a 205       3.022   9.656  -0.636  1.00 13.09           C
HETATM  170  C19 RET a 205       2.449   5.032   1.467  1.00 12.50           C
HETATM  171  C20 RET a 205       1.250   0.201   2.839  1.00 14.23           C
HETATM  172  H21 RET a 205       3.143   8.211  -4.846  1.00  0.00           H
HETATM  173  H22 RET a 205       1.548   7.939  -5.538  1.00  0.00           H
HETATM  174  H31 RET a 205       1.794  10.370  -5.063  1.00  0.00           H
HETATM  175  H32 RET a 205       0.634   9.687  -3.958  1.00  0.00           H
HETATM  176  H41 RET a 205       3.587  10.250  -3.429  1.00  0.00           H
HETATM  177  H42 RET a 205       2.278  11.037  -2.632  1.00  0.00           H
HETATM  178  H71 RET a 205       2.709   7.207  -0.097  1.00  0.00           H
HETATM  179  H81 RET a 205       0.990   5.272  -1.697  1.00  0.00           H
HETATM  180 H101 RET a 205       0.482   3.352  -0.866  1.00  0.00           H
HETATM  181 H111 RET a 205       1.562   2.550   1.914  1.00  0.00           H
HETATM  182 H121 RET a 205       0.053   1.067  -0.319  1.00  0.00           H
HETATM  183 H141 RET a 205      -0.659  -1.081   0.209  1.00  0.00           H
HETATM  184  H15 RET a 205      -0.067  -2.169   3.062  1.00  0.00           H
HETATM  185 H161 RET a 205      -0.166   6.948  -4.498  1.00  0.00           H
HETATM  186 H162 RET a 205      -0.123   6.182  -2.916  1.00  0.00           H
HETATM  187 H163 RET a 205      -0.279   7.928  -3.002  1.00  0.00           H
HETATM  188 H171 RET a 205       1.972   5.580  -4.875  1.00  0.00           H
HETATM  189 H172 RET a 205       3.478   6.057  -4.075  1.00  0.00           H
HETATM  190 H173 RET a 205       2.276   5.108  -3.210  1.00  0.00           H
HETATM  191 H181 RET a 205       2.214  10.283  -0.242  1.00  0.00           H
HETATM  192 H182 RET a 205       3.303   8.943   0.140  1.00  0.00           H
HETATM  193 H183 RET a 205       3.881  10.316  -0.805  1.00  0.00           H
HETATM  194 H191 RET a 205       3.439   4.577   1.390  1.00  0.00           H
HETATM  195 H192 RET a 205       2.585   6.103   1.627  1.00  0.00           H
HETATM  196 H193 RET a 205       1.972   4.615   2.355  1.00  0.00           H
HETATM  197 H201 RET a 205       1.142  -0.661   3.493  1.00  0.00           H
HETATM  198 H202 RET a 205       2.319   0.383   2.692  1.00  0.00           H
HETATM  199 H203 RET a 205       0.856   1.079   3.349  1.00  0.00           H
HETATM  200  S   HSO i 601      -3.687  -3.891  -0.703  1.00 14.51           S
HETATM  201  O2  HSO i 601      -2.992  -2.636  -0.241  1.00  0.00           O
HETATM  202  O3  HSO i 601      -4.401  -4.542   0.397  1.00  0.00           O
HETATM  203  O1  HSO i 601      -4.531  -3.634  -1.871  1.00  0.00           O1-
HETATM  204  O4  HSO i 601      -2.469  -4.855  -1.150  1.00  0.00           O1-
HETATM  134  H4  HSO i 601      -1.661  -4.393  -1.515  1.00  0.00           H
HETATM  205  O   HOH h 706       2.416   1.947 -13.353  1.00 32.78           O
HETATM  206  H1  HOH h 706       2.846   2.627 -13.911  1.00  0.00           H
HETATM  207  H2  HOH h 706       3.064   1.769 -12.603  1.00  0.00           H
HETATM  208  O   HOH h 710       0.928   3.437  -8.258  1.00 24.09           O
HETATM  209  H1  HOH h 710       0.306   2.914  -8.805  1.00  0.00           H
HETATM  210  H2  HOH h 710       1.622   3.733  -8.877  1.00  0.00           H
HETATM  211  O   HOH h 717       0.159  -2.817  -5.127  1.00 21.07           O
HETATM  212  H1  HOH h 717      -0.569  -2.602  -4.521  1.00  0.00           H
HETATM  213  H2  HOH h 717       0.342  -3.767  -4.996  1.00  0.00           H
HETATM  214  O   HOH h 729       1.781  -3.584 -11.415  1.00 39.51           O
HETATM  215  H1  HOH h 729       2.568  -4.132 -11.632  1.00  0.00           H
HETATM  216  H2  HOH h 729       2.101  -2.667 -11.590  1.00  0.00           H
HETATM  217  O   HOH h 740      -0.509   1.918  -9.972  1.00 23.81           O
HETATM  218  H1  HOH h 740      -0.268   2.274 -10.869  1.00  0.00           H
HETATM  219  H2  HOH h 740      -1.481   1.792 -10.019  1.00  0.00           H
HETATM  220  O   HOH h 742       3.190   3.835  -9.972  1.00 19.29           O
HETATM  221  H1  HOH h 742       3.518   3.092 -10.520  1.00  0.00           H
HETATM  222  H2  HOH h 742       3.473   4.665 -10.409  1.00  0.00           H
HETATM  223  O   HOH h 748       7.271   1.423 -15.047  1.00 30.60           O
HETATM  224  H1  HOH h 748       8.236   1.458 -14.908  1.00  0.00           H
HETATM  225  H2  HOH h 748       6.846   1.201 -14.196  1.00  0.00           H
HETATM  226  O   HOH h 768       2.617  -0.990 -11.832  1.00 30.14           O
HETATM  227  H1  HOH h 768       3.027  -0.272 -11.309  1.00  0.00           H
HETATM  228  H2  HOH h 768       3.209  -1.057 -12.636  1.00  0.00           H
HETATM  229  O   HOH h 784       4.087  -0.948 -14.052  1.00 23.79           O
HETATM  230  H1  HOH h 784       4.527  -0.080 -13.932  1.00  0.00           H
HETATM  231  H2  HOH h 784       3.272  -0.760 -14.583  1.00  0.00           H
HETATM  232  O   HOH h 787       2.008  -4.781  -6.958  1.00 21.48           O
HETATM  233  H1  HOH h 787       1.330  -5.433  -7.196  1.00  0.00           H
HETATM  234  H2  HOH h 787       1.999  -4.828  -5.980  1.00  0.00           H
HETATM  235  O   HOH h 792       0.013   2.680 -12.481  1.00 20.87           O
HETATM  236  H1  HOH h 792       0.927   2.404 -12.764  1.00  0.00           H
HETATM  237  H2  HOH h 792      -0.030   3.610 -12.756  1.00  0.00           H
HETATM  238  O   HOH h 795       1.571  -0.272 -14.769  1.00 24.61           O
HETATM  239  H1  HOH h 795       1.290  -0.804 -14.005  1.00  0.00           H
HETATM  240  H2  HOH h 795       1.782   0.593 -14.347  1.00  0.00           H
HETATM  241  O   HOH h 816       0.523  -4.911 -13.677  1.00 31.47           O
HETATM  242  H1  HOH h 816       0.783  -4.416 -12.876  1.00  0.00           H
HETATM  243  H2  HOH h 816      -0.372  -5.228 -13.481  1.00  0.00           H
ENDMOL
MODEL        3
ATOM      1  CB  TYR A  50      -2.062 -10.046  -5.428  1.00 13.35           C
ATOM      2  CG  TYR A  50      -1.010  -9.005  -5.102  1.00 12.41           C
ATOM      3  CD1 TYR A  50      -0.045  -8.676  -6.066  1.00 14.52           C
ATOM      4  CE1 TYR A  50       0.828  -7.609  -5.887  1.00 13.07           C
ATOM      5  CZ  TYR A  50       0.717  -6.816  -4.740  1.00 13.04           C
ATOM      6  OH  TYR A  50       1.472  -5.684  -4.662  1.00 14.70           O
ATOM      7  CD2 TYR A  50      -1.002  -8.280  -3.908  1.00 14.82           C
ATOM      8  CE2 TYR A  50      -0.166  -7.183  -3.724  1.00 12.10           C
ATOM      9 1HB  TYR A  50      -2.523 -10.480  -4.537  1.00  0.00           H
ATOM     10 2HB  TYR A  50      -1.579 -10.840  -5.995  1.00  0.00           H
ATOM     11  HD1 TYR A  50      -0.004  -9.253  -6.985  1.00  0.00           H
ATOM     12  HE1 TYR A  50       1.571  -7.363  -6.638  1.00  0.00           H
ATOM     13  HH  TYR A  50       1.133  -5.074  -3.944  1.00  0.00           H
ATOM     14  HD2 TYR A  50      -1.672  -8.551  -3.110  1.00  0.00           H
ATOM     15  HE2 TYR A  50      -0.238  -6.587  -2.821  1.00  0.00           H
ATOM     16 HCAP TYR A  50      -2.858  -9.603  -6.050  1.00 13.35           H
ATOM     17  CB  ARG A  71      -2.719  -0.907  -6.527  1.00 16.85           C
ATOM     18  CG  ARG A  71      -2.212   0.296  -7.368  1.00 19.18           C
ATOM     19  CD  ARG A  71      -0.897   0.844  -6.805  1.00 19.59           C
ATOM     20  NE  ARG A  71       0.185  -0.130  -6.835  1.00 18.98           N
ATOM     21  CZ  ARG A  71       0.807  -0.486  -7.980  1.00 20.51           C
ATOM     22  NH1 ARG A  71       0.737   0.275  -9.068  1.00 21.51           N
ATOM     23  NH2 ARG A  71       1.515  -1.613  -7.987  1.00 22.51           N1+
ATOM     24 1HB  ARG A  71      -2.194  -0.945  -5.567  1.00  0.00           H
ATOM     25 2HB  ARG A  71      -2.473  -1.851  -7.025  1.00  0.00           H
ATOM     26 1HG  ARG A  71      -2.048  -0.012  -8.406  1.00  0.00           H
ATOM     27 2HG  ARG A  71      -2.909   1.138  -7.414  1.00  0.00           H
ATOM     28 1HD  ARG A  71      -0.579   1.750  -7.322  1.00  0.00           H
ATOM     29 2HD  ARG A  71      -1.038   1.131  -5.763  1.00  0.00           H
ATOM     30  HE  ARG A  71       0.180  -0.856  -6.116  1.00  0.00           H
ATOM     31 1HH1 ARG A  71       1.148  -0.029  -9.952  1.00  0.00           H
ATOM     32 2HH1 ARG A  71       0.226   1.150  -9.107  1.00  0.00           H
ATOM     33 1HH2 ARG A  71       2.049  -1.899  -8.803  1.00  0.00           H
ATOM     34 2HH2 ARG A  71       1.527  -2.228  -7.188  1.00  0.00           H
ATOM     35 HCAP ARG A  71      -3.797  -0.949  -6.303  1.00 16.85           H
ATOM     36  CB  TYR A  72      -5.749   3.662  -5.928  1.00 13.30           C
ATOM     37  CG  TYR A  72      -4.373   4.220  -6.201  1.00 13.86           C
ATOM     38  CD1 TYR A  72      -3.735   4.955  -5.194  1.00 17.71           C
ATOM     39  CE1 TYR A  72      -2.385   5.257  -5.260  1.00 17.48           C
ATOM     40  CZ  TYR A  72      -1.625   4.852  -6.368  1.00 19.32           C
ATOM     41  OH  TYR A  72      -0.303   5.117  -6.361  1.00 26.11           O
ATOM     42  CD2 TYR A  72      -3.631   3.893  -7.339  1.00 13.50           C
ATOM     43  CE2 TYR A  72      -2.276   4.207  -7.432  1.00 15.25           C
ATOM     44 1HB  TYR A  72      -6.288   3.366  -6.833  1.00  0.00           H
ATOM     45 2HB  TYR A  72      -6.374   4.377  -5.385  1.00  0.00           H
ATOM     46  HD1 TYR A  72      -4.311   5.283  -4.336  1.00  0.00           H
ATOM     47  HE1 TYR A  72      -1.905   5.794  -4.454  1.00  0.00           H
ATOM     48  HH  TYR A  72       0.159   4.618  -7.097  1.00  0.00           H
ATOM     49  HD2 TYR A  72      -4.107   3.356  -8.159  1.00  0.00           H
ATOM     50  HE2 TYR A  72      -1.726   3.955  -8.328  1.00  0.00           H
ATOM     51 HCAP TYR A  72      -5.629   2.771  -5.299  1.00 13.30           H
ATOM     52  CB  THR A  74      -7.225  -3.165  -2.734  1.00 15.15           C
ATOM     53  OG1 THR A  74      -5.858  -3.063  -3.110  1.00 14.29           O
ATOM     54  CG2 THR A  74      -8.137  -3.780  -3.801  1.00 12.32           C
ATOM     55  HB  THR A  74      -7.201  -3.837  -1.875  1.00  0.00           H
ATOM     56  HG1 THR A  74      -5.768  -2.591  -3.953  1.00  0.00           H
ATOM     57 1HG2 THR A  74      -7.932  -4.844  -3.933  1.00  0.00           H
ATOM     58 2HG2 THR A  74      -9.190  -3.687  -3.511  1.00  0.00           H
ATOM     59 3HG2 THR A  74      -8.021  -3.292  -4.776  1.00  0.00           H
ATOM     60 HCAP THR A  74      -7.606  -2.195  -2.377  1.00 15.15           H
ATOM     61  CB  TRP A  75      -3.849   1.105  -1.259  1.00 15.43           C
ATOM     62  CG  TRP A  75      -2.681   0.341  -1.813  1.00 14.75           C
ATOM     63  CD1 TRP A  75      -2.368  -0.997  -1.823  1.00 14.83           C
ATOM     64  NE1 TRP A  75      -1.161  -1.201  -2.469  1.00 12.07           N
ATOM     65  CE2 TRP A  75      -0.663   0.015  -2.885  1.00 11.69           C
ATOM     66  CD2 TRP A  75      -1.604   1.009  -2.501  1.00 11.98           C
ATOM     67  CE3 TRP A  75      -1.367   2.351  -2.858  1.00 15.98           C
ATOM     68  CZ3 TRP A  75      -0.204   2.669  -3.551  1.00 17.43           C
ATOM     69  CZ2 TRP A  75       0.513   0.333  -3.575  1.00 13.54           C
ATOM     70  CH2 TRP A  75       0.727   1.668  -3.900  1.00 14.98           C
ATOM     71 1HB  TRP A  75      -4.295   1.738  -2.034  1.00  0.00           H
ATOM     72 2HB  TRP A  75      -3.470   1.796  -0.492  1.00  0.00           H
ATOM     73  HD1 TRP A  75      -2.918  -1.847  -1.444  1.00  0.00           H
ATOM     74  HE1 TRP A  75      -0.673  -2.084  -2.570  1.00  0.00           H
ATOM     75  HE3 TRP A  75      -2.099   3.122  -2.642  1.00  0.00           H
ATOM     76  HZ3 TRP A  75      -0.033   3.685  -3.890  1.00  0.00           H
ATOM     77  HZ2 TRP A  75       1.207  -0.439  -3.885  1.00  0.00           H
ATOM     78  HH2 TRP A  75       1.595   1.933  -4.493  1.00  0.00           H
ATOM     79 HCAP TRP A  75      -4.677   0.538  -0.807  1.00 15.43           H
ATOM     80  CB  SER A  78      -5.244  -2.998   2.699  1.00 12.63           C
ATOM     81  OG  SER A  78      -4.668  -2.401   1.538  1.00 13.70           O
ATOM     82 1HB  SER A  78      -4.420  -3.428   3.266  1.00  0.00           H
ATOM     83 2HB  SER A  78      -5.922  -3.818   2.433  1.00  0.00           H
ATOM     84  HG1 SER A  78      -5.406  -2.092   0.982  1.00  0.00           H
ATOM     85 HCAP SER A  78      -5.812  -2.301   3.340  1.00 12.63           H
ATOM     86  CB  TYR A 174       4.688   3.709  -1.473  1.00 11.62           C
ATOM     87  CG  TYR A 174       4.339   2.320  -1.007  1.00 11.87           C
ATOM     88  CD1 TYR A 174       4.795   1.825   0.216  1.00 14.54           C
ATOM     89  CE1 TYR A 174       4.409   0.578   0.692  1.00 12.00           C
ATOM     90  CZ  TYR A 174       3.561  -0.212  -0.090  1.00 12.99           C
ATOM     91  OH  TYR A 174       3.170  -1.414   0.390  1.00 14.66           O
ATOM     92  CD2 TYR A 174       3.510   1.504  -1.780  1.00 14.07           C
ATOM     93  CE2 TYR A 174       3.135   0.241  -1.344  1.00 16.01           C
ATOM     94 1HB  TYR A 174       4.639   4.401  -0.632  1.00  0.00           H
ATOM     95 2HB  TYR A 174       3.942   4.037  -2.202  1.00  0.00           H
ATOM     96  HD1 TYR A 174       5.511   2.414   0.771  1.00  0.00           H
ATOM     97  HE1 TYR A 174       4.779   0.196   1.639  1.00  0.00           H
ATOM     98  HH  TYR A 174       2.639  -1.895  -0.301  1.00  0.00           H
ATOM     99  HD2 TYR A 174       3.130   1.868  -2.727  1.00  0.00           H
ATOM    100  HE2 TYR A 174       2.483  -0.383  -1.939  1.00  0.00           H
ATOM    101 HCAP TYR A 174       5.689   3.787  -1.926  1.00 11.62           H
ATOM    102  CB  GLU A 193       7.132  -0.456 -11.668  1.00 16.45           C
ATOM    103  CG  GLU A 193       6.489   0.687 -10.847  1.00 19.09           C
ATOM    104  CD  GLU A 193       5.113   1.105 -11.389  1.00 26.31           C
ATOM    105  OE1 GLU A 193       4.779   2.333 -11.352  1.00 38.70           O
ATOM    106  OE2 GLU A 193       4.370   0.179 -11.802  1.00 33.09           O
ATOM    107 1HB  GLU A 193       7.846  -0.033 -12.384  1.00  0.00           H
ATOM    108 2HB  GLU A 193       6.350  -0.965 -12.241  1.00  0.00           H
ATOM    109 1HG  GLU A 193       6.285   0.374  -9.815  1.00  0.00           H
ATOM    110 2HG  GLU A 193       7.146   1.558 -10.774  1.00  0.00           H
ATOM    112 HCAP GLU A 193       7.681  -1.220 -11.088  1.00 16.45           H
ATOM    113  CB  TYR A 197       4.153  -2.195  -6.158  1.00 14.21           C
ATOM    114  CG  TYR A 197       4.234  -0.701  -6.407  1.00 12.57           C
ATOM    115  CD1 TYR A 197       4.182   0.236  -5.360  1.00 16.17           C
ATOM    116  CE1 TYR A 197       4.090   1.604  -5.609  1.00 17.22           C
ATOM    117  CZ  TYR A 197       4.003   2.070  -6.926  1.00 14.73           C
ATOM    118  OH  TYR A 197       3.861   3.403  -7.124  1.00 15.37           O
ATOM    119  CD2 TYR A 197       4.217  -0.209  -7.718  1.00 15.05           C
ATOM    120  CE2 TYR A 197       4.085   1.153  -7.980  1.00 16.66           C
ATOM    121 1HB  TYR A 197       4.151  -2.749  -7.101  1.00  0.00           H
ATOM    122 2HB  TYR A 197       3.204  -2.424  -5.658  1.00  0.00           H
ATOM    123  HD1 TYR A 197       4.197  -0.095  -4.323  1.00  0.00           H
ATOM    124  HE1 TYR A 197       4.078   2.328  -4.800  1.00  0.00           H
ATOM    125  HH  TYR A 197       3.758   3.591  -8.086  1.00  0.00           H
ATOM    126  HD2 TYR A 197       4.256  -0.900  -8.555  1.00  0.00           H
ATOM    127  HE2 TYR A 197       4.032   1.501  -9.003  1.00  0.00           H
ATOM    128 HCAP TYR A 197       4.970  -2.591  -5.541  1.00 14.21           H
ATOM    129  CB  ASP A 201       2.057  -4.944  -1.306  1.00 14.04           C
ATOM    130  CG  ASP A 201       1.478  -3.675  -1.954  1.00 16.67           C
ATOM    131  OD1 ASP A 201       1.704  -2.527  -1.536  1.00 14.89           O
ATOM    132  OD2 ASP A 201       0.629  -3.912  -2.906  1.00 15.26           O1-
ATOM    133 1HB  ASP A 201       2.444  -5.605  -2.086  1.00  0.00           H
ATOM    134 2HB  ASP A 201       1.184  -5.439  -0.870  1.00  0.00           H
ATOM    135 HCAP ASP A 201       2.828  -4.822  -0.530  1.00 14.04           H
ATOM    136  CB  LYS A 205       0.426  -6.584   4.008  1.00 13.16           C
ATOM    137  CG  LYS A 205      -0.149  -5.294   3.412  1.00 12.95           C
ATOM    138  CD  LYS A 205      -1.264  -5.507   2.397  1.00 13.99           C
ATOM    139  CE  LYS A 205      -1.967  -4.189   2.079  1.00 15.23           C
ATOM    140  NZ  LYS A 205      -1.173  -3.287   1.255  1.00 15.14           N1+
ATOM    141 1HB  LYS A 205       0.994  -7.158   3.273  1.00  0.00           H
ATOM    142 2HB  LYS A 205      -0.389  -7.233   4.351  1.00  0.00           H
ATOM    143 1HG  LYS A 205      -0.580  -4.704   4.226  1.00  0.00           H
ATOM    144 2HG  LYS A 205       0.643  -4.684   2.969  1.00  0.00           H
ATOM    145 1HD  LYS A 205      -0.892  -5.930   1.461  1.00  0.00           H
ATOM    146 2HD  LYS A 205      -2.010  -6.209   2.790  1.00  0.00           H
ATOM    147 1HE  LYS A 205      -2.905  -4.363   1.546  1.00  0.00           H
ATOM    148 2HE  LYS A 205      -2.216  -3.660   3.006  1.00  0.00           H
ATOM    149 1HZ  LYS A 205      -1.168  -3.525   0.246  1.00  0.00           H
ATOM    150 HCAP LYS A 205       1.076  -6.335   4.860  1.00 13.16           H
TER     151      LYS A 205
HETATM  152  C1  RET a 205       1.718   7.182  -3.488  1.00 14.68           C
HETATM  153  C2  RET a 205       2.052   8.197  -4.609  1.00 14.12           C
HETATM  154  C3  RET a 205       1.675   9.614  -4.222  1.00 16.62           C
HETATM  155  C4  RET a 205       2.545  10.024  -3.044  1.00 13.54           C
HETATM  156  C5  RET a 205       2.568   9.003  -1.929  1.00 12.22           C
HETATM  157  C6  RET a 205       2.188   7.698  -2.108  1.00 11.88           C
HETATM  158  C7  RET a 205       2.159   6.814  -0.957  1.00 12.31           C
HETATM  159  C8  RET a 205       1.570   5.588  -0.859  1.00 12.17           C
HETATM  160  C9  RET a 205       1.635   4.676   0.243  1.00 12.76           C
HETATM  161  C10 RET a 205       1.020   3.451   0.065  1.00 13.60           C
HETATM  162  C11 RET a 205       1.059   2.354   0.951  1.00 12.23           C
HETATM  163  C12 RET a 205       0.572   1.116   0.587  1.00 15.52           C
HETATM  164  C13 RET a 205       0.532  -0.028   1.420  1.00 13.56           C
HETATM  165  C14 RET a 205      -0.051  -1.190   0.918  1.00 13.54           C
HETATM  166  C15 RET a 205      -0.541  -2.221   1.717  1.00 16.79           C
HETATM  167  C16 RET a 205       0.181   7.008  -3.455  1.00 14.25           C
HETATM  168  C17 RET a 205       2.391   5.861  -3.916  1.00 18.09           C
HETATM  169  C18 RET a 205       3.007   9.613  -0.622  1.00 13.09           C
HETATM  170  C19 RET a 205       2.431   4.979   1.481  1.00 12.50           C
HETATM  171  C20 RET a 205       1.106   0.055   2.805  1.00 14.23           C
HETATM  172  H21 RET a 205       3.128   8.155  -4.829  1.00  0.00           H
HETATM  173  H22 RET a 205       1.534   7.882  -5.519  1.00  0.00           H
HETATM  174  H31 RET a 205       1.794  10.313  -5.052  1.00  0.00           H
HETATM  175  H32 RET a 205       0.618   9.643  -3.954  1.00  0.00           H
HETATM  176  H41 RET a 205       3.566  10.202  -3.410  1.00  0.00           H
HETATM  177  H42 RET a 205       2.256  10.986  -2.614  1.00  0.00           H
HETATM  178  H71 RET a 205       2.668   7.174  -0.071  1.00  0.00           H
HETATM  179  H81 RET a 205       1.000   5.209  -1.694  1.00  0.00           H
HETATM  180 H101 RET a 205       0.520   3.277  -0.884  1.00  0.00           H
HETATM  181 H111 RET a 205       1.514   2.483   1.929  1.00  0.00           H
HETATM  182 H121 RET a 205       0.153   1.013  -0.409  1.00  0.00           H
HETATM  183 H141 RET a 205      -0.265  -1.234  -0.144  1.00  0.00           H
HETATM  184  H15 RET a 205      -0.496  -2.144   2.798  1.00  0.00           H
HETATM  185 H161 RET a 205      -0.178   6.893  -4.479  1.00  0.00           H
HETATM  186 H162 RET a 205      -0.137   6.122  -2.902  1.00  0.00           H
HETATM  187 H163 RET a 205      -0.296   7.871  -2.981  1.00  0.00           H
HETATM  188 H171 RET a 205       1.975   5.542  -4.875  1.00  0.00           H
HETATM  189 H172 RET a 205       3.468   5.997  -4.044  1.00  0.00           H
HETATM  190 H173 RET a 205       2.244   5.040  -3.217  1.00  0.00           H
HETATM  191 H181 RET a 205       2.197  10.242  -0.235  1.00  0.00           H
HETATM  192 H182 RET a 205       3.291   8.907   0.159  1.00  0.00           H
HETATM  193 H183 RET a 205       3.861  10.276  -0.797  1.00  0.00           H
HETATM  194 H191 RET a 205       3.424   4.529   1.397  1.00  0.00           H
HETATM  195 H192 RET a 205       2.561   6.049   1.651  1.00  0.00           H
HETATM  196 H193 RET a 205       1.957   4.548   2.363  1.00  0.00           H
HETATM  197 H201 RET a 205       0.901  -0.825   3.414  1.00  0.00           H
HETATM  198 H202 RET a 205       2.195   0.142   2.733  1.00  0.00           H
HETATM  199 H203 RET a 205       0.751   0.946   3.322  1.00  0.00           H
HETATM  200  O   HOH i 601      -4.165  -3.987  -1.045  1.00 14.51           O
HETATM  201  H1  HOH i 601      -4.655  -3.553  -1.775  1.00  0.00           H
HETATM  202  H2  HOH i 601      -4.263  -3.438  -0.248  1.00  0.00           H
HETATM  203  O   HOH h 706       2.620   2.188 -13.022  1.00 32.78           O
HETATM  204  H1  HOH h 706       2.929   2.692 -13.800  1.00  0.00           H
HETATM  205  H2  HOH h 706       3.360   2.232 -12.358  1.00  0.00           H
HETATM  206  O   HOH h 710       0.851   3.585  -8.206  1.00 24.09           O
HETATM  207  H1  HOH h 710       0.208   3.330  -8.901  1.00  0.00           H
HETATM  208  H2  HOH h 710       1.686   3.748  -8.689  1.00  0.00           H
HETATM  209  O   HOH h 717       0.168  -2.619  -5.345  1.00 21.07           O
HETATM  210  H1  HOH h 717       0.493  -3.315  -5.955  1.00  0.00           H
HETATM  211  H2  HOH h 717       0.433  -2.924  -4.453  1.00  0.00           H
HETATM  212  O   HOH h 727      -1.444  -4.550  -1.164  1.00 16.22           O
HETATM  213  H1  HOH h 727      -0.915  -4.371  -1.970  1.00  0.00           H
HETATM  214  H2  HOH h 727      -2.400  -4.427  -1.361  1.00  0.00           H
HETATM  215  S   HSO h 729       1.987  -2.104 -11.318  1.00 39.51           S
HETATM  216  O2  HSO h 729       2.154  -2.661 -12.689  1.00  0.00           O
HETATM  217  O3  HSO h 729       1.751  -0.469 -11.585  1.00  0.00           O
HETATM  218  O1  HSO h 729       0.769  -2.555 -10.627  1.00  0.00           O1-
HETATM  219  O4  HSO h 729       3.186  -2.141 -10.446  1.00  0.00           O1-
HETATM  111  H3  HSO h 729       2.663  -0.080 -11.711  1.00  0.00           H
HETATM  220  O   HOH h 740      -0.711   2.510 -10.065  1.00 23.81           O
HETATM  221  H1  HOH h 740      -0.376   2.632 -10.997  1.00  0.00           H
HETATM  222  H2  HOH h 740      -1.604   2.117 -10.167  1.00  0.00           H
HETATM  223  O   HOH h 742       3.227   3.923  -9.783  1.00 19.29           O
HETATM  224  H1  HOH h 742       3.720   3.278 -10.345  1.00  0.00           H
HETATM  225  H2  HOH h 742       3.419   4.792 -10.192  1.00  0.00           H
HETATM  226  O   HOH h 748       7.301   1.403 -14.899  1.00 30.60           O
HETATM  227  H1  HOH h 748       8.274   1.514 -14.935  1.00  0.00           H
HETATM  228  H2  HOH h 748       7.169   0.633 -14.327  1.00  0.00           H
HETATM  229  O   HOH h 784       4.117  -1.330 -14.025  1.00 23.79           O
HETATM  230  H1  HOH h 784       4.276  -0.689 -13.304  1.00  0.00           H
HETATM  231  H2  HOH h 784       3.444  -1.926 -13.626  1.00  0.00           H
HETATM  232  O   HOH h 787       1.675  -4.302  -7.003  1.00 21.48           O
HETATM  233  H1  HOH h 787       1.223  -4.753  -7.732  1.00  0.00           H
HETATM  234  H2  HOH h 787       1.762  -4.945  -6.265  1.00  0.00           H
HETATM  235  O   HOH h 792       0.081   2.684 -12.576  1.00 20.87           O
HETATM  236  H1  HOH h 792       1.032   2.386 -12.650  1.00  0.00           H
HETATM  237  H2  HOH h 792       0.107   3.540 -13.041  1.00  0.00           H
HETATM  238  O   HOH h 795       2.379   0.356 -15.342  1.00 24.61           O
HETATM  239  H1  HOH h 795       3.012  -0.342 -15.066  1.00  0.00           H
HETATM  240  H2  HOH h 795       2.143   0.739 -14.481  1.00  0.00           H
HETATM  241  O   HOH h 816       0.686  -5.076 -12.440  1.00 31.47           O
HETATM  242  H1  HOH h 816       1.395  -4.459 -12.696  1.00  0.00           H
HETATM  243  H2  HOH h 816       0.228  -4.539 -11.773  1.00  0.00           H
ENDMOL
MODEL        4
ATOM      1  CB  TYR A  50      -2.083 -10.056  -5.411  1.00 13.35           C
ATOM      2  CG  TYR A  50      -1.026  -9.024  -5.084  1.00 12.41           C
ATOM      3  CD1 TYR A  50      -0.055  -8.721  -6.049  1.00 14.52           C
ATOM      4  CE1 TYR A  50       0.828  -7.663  -5.882  1.00 13.07           C
ATOM      5  CZ  TYR A  50       0.719  -6.840  -4.757  1.00 13.04           C
ATOM      6  OH  TYR A  50       1.471  -5.701  -4.702  1.00 14.70           O
ATOM      7  CD2 TYR A  50      -1.010  -8.278  -3.903  1.00 14.82           C
ATOM      8  CE2 TYR A  50      -0.169  -7.182  -3.736  1.00 12.10           C
ATOM      9 1HB  TYR A  50      -2.558 -10.481  -4.523  1.00  0.00           H
ATOM     10 2HB  TYR A  50      -1.601 -10.857  -5.968  1.00  0.00           H
ATOM     11  HD1 TYR A  50      -0.012  -9.317  -6.955  1.00  0.00           H
ATOM     12  HE1 TYR A  50       1.583  -7.461  -6.629  1.00  0.00           H
ATOM     13  HH  TYR A  50       1.185  -5.126  -3.930  1.00  0.00           H
ATOM     14  HD2 TYR A  50      -1.680  -8.530  -3.098  1.00  0.00           H
ATOM     15  HE2 TYR A  50      -0.243  -6.569  -2.845  1.00  0.00           H
ATOM     16 HCAP TYR A  50      -2.864  -9.606  -6.045  1.00 13.35           H
ATOM     17  CB  ARG A  71      -2.707  -1.024  -6.438  1.00 16.85           C
ATOM     18  CG  ARG A  71      -2.020   0.109  -7.209  1.00 19.18           C
ATOM     19  CD  ARG A  71      -0.497  -0.044  -7.103  1.00 19.59           C
ATOM     20  NE  ARG A  71       0.013  -1.351  -7.523  1.00 18.98           N
ATOM     21  CZ  ARG A  71       0.583  -1.639  -8.694  1.00 20.51           C
ATOM     22  NH1 ARG A  71       0.603  -0.758  -9.698  1.00 21.51           N
ATOM     23  NH2 ARG A  71       1.161  -2.841  -8.876  1.00 22.51           N1+
ATOM     24 1HB  ARG A  71      -2.244  -1.115  -5.446  1.00  0.00           H
ATOM     25 2HB  ARG A  71      -2.518  -1.978  -6.945  1.00  0.00           H
ATOM     26 1HG  ARG A  71      -2.319   0.135  -8.262  1.00  0.00           H
ATOM     27 2HG  ARG A  71      -2.260   1.096  -6.801  1.00  0.00           H
ATOM     28 1HD  ARG A  71       0.011   0.747  -7.643  1.00  0.00           H
ATOM     29 2HD  ARG A  71      -0.209   0.073  -6.057  1.00  0.00           H
ATOM     30  HE  ARG A  71       0.089  -2.062  -6.790  1.00  0.00           H
ATOM     31 1HH1 ARG A  71       0.990  -1.026 -10.601  1.00  0.00           H
ATOM     32 2HH1 ARG A  71       0.085   0.125  -9.663  1.00  0.00           H
ATOM     33 1HH2 ARG A  71       1.356  -3.195  -9.813  1.00  0.00           H
ATOM     34 2HH2 ARG A  71       1.334  -3.478  -8.104  1.00  0.00           H
ATOM     35 HCAP ARG A  71      -3.793  -0.983  -6.278  1.00 16.85           H
ATOM     36  CB  TYR A  72      -5.741   3.657  -5.936  1.00 13.30           C
ATOM     37  CG  TYR A  72      -4.359   4.147  -6.305  1.00 13.86           C
ATOM     38  CD1 TYR A  72      -3.634   4.894  -5.370  1.00 17.71           C
ATOM     39  CE1 TYR A  72      -2.287   5.162  -5.555  1.00 17.48           C
ATOM     40  CZ  TYR A  72      -1.623   4.694  -6.697  1.00 19.32           C
ATOM     41  OH  TYR A  72      -0.297   4.942  -6.792  1.00 26.11           O
ATOM     42  CD2 TYR A  72      -3.701   3.737  -7.471  1.00 13.50           C
ATOM     43  CE2 TYR A  72      -2.347   3.992  -7.672  1.00 15.25           C
ATOM     44 1HB  TYR A  72      -6.347   3.377  -6.803  1.00  0.00           H
ATOM     45 2HB  TYR A  72      -6.297   4.402  -5.361  1.00  0.00           H
ATOM     46  HD1 TYR A  72      -4.134   5.268  -4.480  1.00  0.00           H
ATOM     47  HE1 TYR A  72      -1.734   5.732  -4.821  1.00  0.00           H
ATOM     48  HH  TYR A  72       0.039   4.696  -7.686  1.00  0.00           H
ATOM     49  HD2 TYR A  72      -4.239   3.165  -8.225  1.00  0.00           H
ATOM     50  HE2 TYR A  72      -1.852   3.625  -8.562  1.00  0.00           H
ATOM     51 HCAP TYR A  72      -5.627   2.769  -5.302  1.00 13.30           H
ATOM     52  CB  THR A  74      -7.224  -3.164  -2.735  1.00 15.15           C
ATOM     53  OG1 THR A  74      -5.853  -3.066  -3.098  1.00 14.29           O
ATOM     54  CG2 THR A  74      -8.130  -3.770  -3.814  1.00 12.32           C
ATOM     55  HB  THR A  74      -7.211  -3.840  -1.880  1.00  0.00           H
ATOM     56  HG1 THR A  74      -5.747  -2.535  -3.903  1.00  0.00           H
ATOM     57 1HG2 THR A  74      -7.928  -4.834  -3.948  1.00  0.00           H
ATOM     58 2HG2 THR A  74      -9.184  -3.674  -3.532  1.00  0.00           H
ATOM     59 3HG2 THR A  74      -8.004  -3.279  -4.786  1.00  0.00           H
ATOM     60 HCAP THR A  74      -7.605  -2.194  -2.377  1.00 15.15           H
ATOM     61  CB  TRP A  75      -3.842   1.100  -1.260  1.00 15.43           C
ATOM     62  CG  TRP A  75      -2.675   0.336  -1.820  1.00 14.75           C
ATOM     63  CD1 TRP A  75      -2.364  -1.002  -1.830  1.00 14.83           C
ATOM     64  NE1 TRP A  75      -1.170  -1.211  -2.503  1.00 12.07           N
ATOM     65  CE2 TRP A  75      -0.674   0.006  -2.924  1.00 11.69           C
ATOM     66  CD2 TRP A  75      -1.606   1.001  -2.527  1.00 11.98           C
ATOM     67  CE3 TRP A  75      -1.372   2.341  -2.893  1.00 15.98           C
ATOM     68  CZ3 TRP A  75      -0.224   2.653  -3.614  1.00 17.43           C
ATOM     69  CZ2 TRP A  75       0.488   0.317  -3.642  1.00 13.54           C
ATOM     70  CH2 TRP A  75       0.699   1.650  -3.980  1.00 14.98           C
ATOM     71 1HB  TRP A  75      -4.285   1.737  -2.032  1.00  0.00           H
ATOM     72 2HB  TRP A  75      -3.459   1.787  -0.491  1.00  0.00           H
ATOM     73  HD1 TRP A  75      -2.909  -1.850  -1.441  1.00  0.00           H
ATOM     74  HE1 TRP A  75      -0.656  -2.084  -2.557  1.00  0.00           H
ATOM     75  HE3 TRP A  75      -2.097   3.116  -2.664  1.00  0.00           H
ATOM     76  HZ3 TRP A  75      -0.058   3.668  -3.959  1.00  0.00           H
ATOM     77  HZ2 TRP A  75       1.180  -0.457  -3.956  1.00  0.00           H
ATOM     78  HH2 TRP A  75       1.554   1.912  -4.594  1.00  0.00           H
ATOM     79 HCAP TRP A  75      -4.675   0.536  -0.807  1.00 15.43           H
ATOM     80  CB  SER A  78      -5.244  -2.998   2.698  1.00 12.63           C
ATOM     81  OG  SER A  78      -4.668  -2.400   1.538  1.00 13.70           O
ATOM     82 1HB  SER A  78      -4.420  -3.428   3.266  1.00  0.00           H
ATOM     83 2HB  SER A  78      -5.923  -3.817   2.432  1.00  0.00           H
ATOM     84  HG1 SER A  78      -5.405  -2.085   0.984  1.00  0.00           H
ATOM     85 HCAP SER A  78      -5.812  -2.301   3.340  1.00 12.63           H
ATOM     86  CB  TYR A 174       4.687   3.710  -1.476  1.00 11.62           C
ATOM     87  CG  TYR A 174       4.331   2.320  -1.018  1.00 11.87           C
ATOM     88  CD1 TYR A 174       4.784   1.821   0.205  1.00 14.54           C
ATOM     89  CE1 TYR A 174       4.393   0.573   0.677  1.00 12.00           C
ATOM     90  CZ  TYR A 174       3.543  -0.211  -0.108  1.00 12.99           C
ATOM     91  OH  TYR A 174       3.148  -1.412   0.374  1.00 14.66           O
ATOM     92  CD2 TYR A 174       3.500   1.510  -1.796  1.00 14.07           C
ATOM     93  CE2 TYR A 174       3.118   0.247  -1.361  1.00 16.01           C
ATOM     94 1HB  TYR A 174       4.640   4.397  -0.630  1.00  0.00           H
ATOM     95 2HB  TYR A 174       3.941   4.046  -2.202  1.00  0.00           H
ATOM     96  HD1 TYR A 174       5.498   2.407   0.766  1.00  0.00           H
ATOM     97  HE1 TYR A 174       4.760   0.188   1.624  1.00  0.00           H
ATOM     98  HH  TYR A 174       2.615  -1.891  -0.314  1.00  0.00           H
ATOM     99  HD2 TYR A 174       3.123   1.878  -2.744  1.00  0.00           H
ATOM    100  HE2 TYR A 174       2.462  -0.372  -1.958  1.00  0.00           H
ATOM    101 HCAP TYR A 174       5.689   3.787  -1.927  1.00 11.62           H
ATOM    102  CB  GLU A 193       7.126  -0.507 -11.723  1.00 16.45           C
ATOM    103  CG  GLU A 193       6.130   0.427 -10.996  1.00 19.09           C
ATOM    104  CD  GLU A 193       4.983   0.787 -11.933  1.00 26.31           C
ATOM    105  OE1 GLU A 193       5.253   1.126 -13.120  1.00 38.70           O
ATOM    106  OE2 GLU A 193       3.785   0.665 -11.505  1.00 33.09           O1-
ATOM    107 1HB  GLU A 193       7.866   0.083 -12.269  1.00  0.00           H
ATOM    108 2HB  GLU A 193       6.591  -1.081 -12.487  1.00  0.00           H
ATOM    109 1HG  GLU A 193       5.712  -0.001 -10.086  1.00  0.00           H
ATOM    110 2HG  GLU A 193       6.623   1.357 -10.689  1.00  0.00           H
ATOM    111 HCAP GLU A 193       7.679  -1.234 -11.104  1.00 16.45           H
ATOM    112  CB  TYR A 197       4.117  -2.270  -6.163  1.00 14.21           C
ATOM    113  CG  TYR A 197       4.151  -0.791  -6.473  1.00 12.57           C
ATOM    114  CD1 TYR A 197       4.095   0.196  -5.473  1.00 16.17           C
ATOM    115  CE1 TYR A 197       4.083   1.554  -5.788  1.00 17.22           C
ATOM    116  CZ  TYR A 197       4.103   1.959  -7.129  1.00 14.73           C
ATOM    117  OH  TYR A 197       4.090   3.277  -7.411  1.00 15.37           O
ATOM    118  CD2 TYR A 197       4.177  -0.363  -7.803  1.00 15.05           C
ATOM    119  CE2 TYR A 197       4.155   0.985  -8.133  1.00 16.66           C
ATOM    120 1HB  TYR A 197       4.126  -2.859  -7.086  1.00  0.00           H
ATOM    121 2HB  TYR A 197       3.174  -2.516  -5.654  1.00  0.00           H
ATOM    122  HD1 TYR A 197       4.070  -0.092  -4.423  1.00  0.00           H
ATOM    123  HE1 TYR A 197       4.073   2.314  -5.013  1.00  0.00           H
ATOM    124  HH  TYR A 197       4.188   3.409  -8.386  1.00  0.00           H
ATOM    125  HD2 TYR A 197       4.192  -1.102  -8.601  1.00  0.00           H
ATOM    126  HE2 TYR A 197       4.168   1.289  -9.169  1.00  0.00           H
ATOM    127 HCAP TYR A 197       4.960  -2.612  -5.542  1.00 14.21           H
ATOM    128  CB  ASP A 201       2.062  -4.958  -1.304  1.00 14.04           C
ATOM    129  CG  ASP A 201       1.480  -3.701  -1.964  1.00 16.67           C
ATOM    130  OD1 ASP A 201       1.684  -2.547  -1.554  1.00 14.89           O
ATOM    131  OD2 ASP A 201       0.646  -3.963  -2.923  1.00 15.26           O1-
ATOM    132 1HB  ASP A 201       2.455  -5.630  -2.073  1.00  0.00           H
ATOM    133 2HB  ASP A 201       1.188  -5.448  -0.865  1.00  0.00           H
ATOM    134 HCAP ASP A 201       2.830  -4.826  -0.529  1.00 14.04           H
ATOM    135  CB  LYS A 205       0.426  -6.586   4.008  1.00 13.16           C
ATOM    136  CG  LYS A 205      -0.150  -5.297   3.412  1.00 12.95           C
ATOM    137  CD  LYS A 205      -1.266  -5.513   2.400  1.00 13.99           C
ATOM    138  CE  LYS A 205      -1.971  -4.196   2.081  1.00 15.23           C
ATOM    139  NZ  LYS A 205      -1.177  -3.294   1.257  1.00 15.14           N1+
ATOM    140 1HB  LYS A 205       0.995  -7.160   3.274  1.00  0.00           H
ATOM    141 2HB  LYS A 205      -0.388  -7.236   4.352  1.00  0.00           H
ATOM    142 1HG  LYS A 205      -0.580  -4.706   4.226  1.00  0.00           H
ATOM    143 2HG  LYS A 205       0.641  -4.687   2.967  1.00  0.00           H
ATOM    144 1HD  LYS A 205      -0.895  -5.936   1.463  1.00  0.00           H
ATOM    145 2HD  LYS A 205      -2.010  -6.216   2.793  1.00  0.00           H
ATOM    146 1HE  LYS A 205      -2.910  -4.370   1.551  1.00  0.00           H
ATOM    147 2HE  LYS A 205      -2.219  -3.667   3.008  1.00  0.00           H
ATOM    148 1HZ  LYS A 205      -1.171  -3.529   0.249  1.00  0.00           H
ATOM    149 HCAP LYS A 205       1.076  -6.335   4.860  1.00 13.16           H
TER     150      LYS A 205
HETATM  151  C1  RET a 205       1.700   7.174  -3.514  1.00 14.68           C
HETATM  152  C2  RET a 205       2.034   8.193  -4.631  1.00 14.12           C
HETATM  153  C3  RET a 205       1.659   9.609  -4.238  1.00 16.62           C
HETATM  154  C4  RET a 205       2.536  10.014  -3.062  1.00 13.54           C
HETATM  155  C5  RET a 205       2.556   8.992  -1.950  1.00 12.22           C
HETATM  156  C6  RET a 205       2.172   7.687  -2.131  1.00 11.88           C
HETATM  157  C7  RET a 205       2.144   6.805  -0.981  1.00 12.31           C
HETATM  158  C8  RET a 205       1.552   5.579  -0.880  1.00 12.17           C
HETATM  159  C9  RET a 205       1.619   4.670   0.223  1.00 12.76           C
HETATM  160  C10 RET a 205       0.999   3.445   0.050  1.00 13.60           C
HETATM  161  C11 RET a 205       1.041   2.352   0.939  1.00 12.23           C
HETATM  162  C12 RET a 205       0.550   1.113   0.581  1.00 15.52           C
HETATM  163  C13 RET a 205       0.520  -0.028   1.416  1.00 13.56           C
HETATM  164  C14 RET a 205      -0.063  -1.194   0.918  1.00 13.54           C
HETATM  165  C15 RET a 205      -0.546  -2.225   1.718  1.00 16.79           C
HETATM  166  C16 RET a 205       0.163   6.994  -3.481  1.00 14.25           C
HETATM  167  C17 RET a 205       2.371   5.854  -3.946  1.00 18.09           C
HETATM  168  C18 RET a 205       2.993   9.599  -0.641  1.00 13.09           C
HETATM  169  C19 RET a 205       2.420   4.974   1.458  1.00 12.50           C
HETATM  170  C20 RET a 205       1.104   0.056   2.797  1.00 14.23           C
HETATM  171  H21 RET a 205       3.110   8.151  -4.852  1.00  0.00           H
HETATM  172  H22 RET a 205       1.516   7.884  -5.543  1.00  0.00           H
HETATM  173  H31 RET a 205       1.775  10.310  -5.067  1.00  0.00           H
HETATM  174  H32 RET a 205       0.604   9.639  -3.963  1.00  0.00           H
HETATM  175  H41 RET a 205       3.557  10.184  -3.431  1.00  0.00           H
HETATM  176  H42 RET a 205       2.256  10.977  -2.631  1.00  0.00           H
HETATM  177  H71 RET a 205       2.655   7.165  -0.096  1.00  0.00           H
HETATM  178  H81 RET a 205       0.979   5.201  -1.713  1.00  0.00           H
HETATM  179 H101 RET a 205       0.495   3.270  -0.897  1.00  0.00           H
HETATM  180 H111 RET a 205       1.503   2.483   1.913  1.00  0.00           H
HETATM  181 H121 RET a 205       0.122   1.009  -0.412  1.00  0.00           H
HETATM  182 H141 RET a 205      -0.284  -1.238  -0.142  1.00  0.00           H
HETATM  183  H15 RET a 205      -0.498  -2.149   2.800  1.00  0.00           H
HETATM  184 H161 RET a 205      -0.199   6.915  -4.509  1.00  0.00           H
HETATM  185 H162 RET a 205      -0.153   6.090  -2.958  1.00  0.00           H
HETATM  186 H163 RET a 205      -0.318   7.841  -2.982  1.00  0.00           H
HETATM  187 H171 RET a 205       1.962   5.543  -4.911  1.00  0.00           H
HETATM  188 H172 RET a 205       3.450   5.987  -4.065  1.00  0.00           H
HETATM  189 H173 RET a 205       2.217   5.028  -3.252  1.00  0.00           H
HETATM  190 H181 RET a 205       2.180  10.224  -0.252  1.00  0.00           H
HETATM  191 H182 RET a 205       3.282   8.893   0.138  1.00  0.00           H
HETATM  192 H183 RET a 205       3.843  10.269  -0.816  1.00  0.00           H
HETATM  193 H191 RET a 205       3.414   4.527   1.370  1.00  0.00           H
HETATM  194 H192 RET a 205       2.549   6.044   1.627  1.00  0.00           H
HETATM  195 H193 RET a 205       1.951   4.543   2.343  1.00  0.00           H
HETATM  196 H201 RET a 205       0.900  -0.822   3.409  1.00  0.00           H
HETATM  197 H202 RET a 205       2.193   0.139   2.717  1.00  0.00           H
HETATM  198 H203 RET a 205       0.756   0.949   3.315  1.00  0.00           H
HETATM  199  O   HOH i 601      -4.158  -3.983  -1.035  1.00 14.51           O
HETATM  200  H1  HOH i 601      -4.657  -3.549  -1.758  1.00  0.00           H
HETATM  201  H2  HOH i 601      -4.260  -3.443  -0.231  1.00  0.00           H
HETATM  202  O   HOH h 706       2.312   1.787 -13.558  1.00 32.78           O
HETATM  203  H1  HOH h 706       2.785   2.513 -14.012  1.00  0.00           H
HETATM  204  H2  HOH h 706       2.929   1.479 -12.853  1.00  0.00           H
HETATM  205  S   HSO h 710       0.838   2.725  -9.327  1.00 24.09           S
HETATM  206  O2  HSO h 710      -0.326   1.938  -9.842  1.00  0.00           O
HETATM  207  O1  HSO h 710       1.992   2.496 -10.531  1.00  0.00           O
HETATM  208  O3  HSO h 710       0.628   4.181  -9.354  1.00  0.00           O
HETATM  209  O4  HSO h 710       1.418   2.181  -8.096  1.00  0.00           O1-
HETATM  210  H1  HSO h 710       2.379   1.596 -10.462  1.00  0.00           H
HETATM  211  O   HOH h 717       0.258  -3.220  -5.508  1.00 21.07           O
HETATM  212  H1  HOH h 717       0.585  -4.098  -5.761  1.00  0.00           H
HETATM  213  H2  HOH h 717       0.412  -3.184  -4.541  1.00  0.00           H
HETATM  214  O   HOH h 727      -1.445  -4.557  -1.174  1.00 16.22           O
HETATM  215  H1  HOH h 727      -0.927  -4.375  -1.986  1.00  0.00           H
HETATM  216  H2  HOH h 727      -2.402  -4.424  -1.358  1.00  0.00           H
HETATM  217  O   HOH h 729       1.604  -3.910 -11.592  1.00 39.51           O
HETATM  218  H1  HOH h 729       2.484  -4.306 -11.777  1.00  0.00           H
HETATM  219  H2  HOH h 729       1.718  -2.986 -11.918  1.00  0.00           H
HETATM  220  O   HOH h 742       4.435   3.580 -10.265  1.00 19.29           O
HETATM  221  H1  HOH h 742       4.393   4.518 -10.549  1.00  0.00           H
HETATM  222  H2  HOH h 742       3.520   3.273 -10.446  1.00  0.00           H
HETATM  223  O   HOH h 748       7.156   1.389 -15.018  1.00 30.60           O
HETATM  224  H1  HOH h 748       8.101   1.393 -14.787  1.00  0.00           H
HETATM  225  H2  HOH h 748       6.645   1.179 -14.207  1.00  0.00           H
HETATM  226  O   HOH h 768       2.007  -1.269 -12.251  1.00 30.14           O
HETATM  227  H1  HOH h 768       2.615  -0.561 -11.922  1.00  0.00           H
HETATM  228  H2  HOH h 768       1.641  -0.955 -13.132  1.00  0.00           H
HETATM  229  O   HOH h 784       4.115  -1.283 -14.081  1.00 23.79           O
HETATM  230  H1  HOH h 784       4.432  -0.374 -13.896  1.00  0.00           H
HETATM  231  H2  HOH h 784       3.546  -1.506 -13.322  1.00  0.00           H
HETATM  232  O   HOH h 787       2.274  -4.946  -7.285  1.00 21.48           O
HETATM  233  H1  HOH h 787       2.188  -5.815  -7.703  1.00  0.00           H
HETATM  234  H2  HOH h 787       2.286  -5.148  -6.328  1.00  0.00           H
HETATM  235  O   HOH h 792      -0.161   2.654 -12.584  1.00 20.87           O
HETATM  236  H1  HOH h 792       0.771   2.377 -12.656  1.00  0.00           H
HETATM  237  H2  HOH h 792      -0.385   2.541 -11.643  1.00  0.00           H
HETATM  238  O   HOH h 795       1.555  -0.502 -14.824  1.00 24.61           O
HETATM  239  H1  HOH h 795       2.460  -0.847 -14.973  1.00  0.00           H
HETATM  240  H2  HOH h 795       1.716   0.445 -14.599  1.00  0.00           H
HETATM  241  O   HOH h 816       0.337  -5.196 -13.880  1.00 31.47           O
HETATM  242  H1  HOH h 816       0.637  -4.750 -13.062  1.00  0.00           H
HETATM  243  H2  HOH h 816      -0.609  -5.345 -13.738  1.00  0.00           H
ENDMOL
MODEL        5
ATOM      1  CB  TYR A  50      -2.077 -10.060  -5.418  1.00 13.35           C
ATOM      2  CG  TYR A  50      -1.017  -9.033  -5.083  1.00 12.41           C
ATOM      3  CD1 TYR A  50      -0.064  -8.697  -6.056  1.00 14.52           C
ATOM      4  CE1 TYR A  50       0.803  -7.626  -5.883  1.00 13.07           C
ATOM      5  CZ  TYR A  50       0.704  -6.836  -4.734  1.00 13.04           C
ATOM      6  OH  TYR A  50       1.431  -5.679  -4.674  1.00 14.70           O
ATOM      7  CD2 TYR A  50      -0.992  -8.316  -3.885  1.00 14.82           C
ATOM      8  CE2 TYR A  50      -0.157  -7.217  -3.704  1.00 12.10           C
ATOM      9 1HB  TYR A  50      -2.551 -10.491  -4.532  1.00  0.00           H
ATOM     10 2HB  TYR A  50      -1.598 -10.857  -5.983  1.00  0.00           H
ATOM     11  HD1 TYR A  50      -0.035  -9.265  -6.981  1.00  0.00           H
ATOM     12  HE1 TYR A  50       1.496  -7.348  -6.664  1.00  0.00           H
ATOM     13  HH  TYR A  50       1.141  -5.110  -3.897  1.00  0.00           H
ATOM     14  HD2 TYR A  50      -1.657  -8.591  -3.083  1.00  0.00           H
ATOM     15  HE2 TYR A  50      -0.227  -6.622  -2.800  1.00  0.00           H
ATOM     16 HCAP TYR A  50      -2.862  -9.607  -6.048  1.00 13.35           H
ATOM     17  CB  ARG A  71      -2.701  -1.010  -6.452  1.00 16.85           C
ATOM     18  CG  ARG A  71      -2.044   0.080  -7.315  1.00 19.18           C
ATOM     19  CD  ARG A  71      -0.509  -0.030  -7.296  1.00 19.59           C
ATOM     20  NE  ARG A  71       0.010  -1.351  -7.674  1.00 18.98           N
ATOM     21  CZ  ARG A  71       0.649  -1.682  -8.800  1.00 20.51           C
ATOM     22  NH1 ARG A  71       0.808  -0.831  -9.812  1.00 21.51           N
ATOM     23  NH2 ARG A  71       1.116  -2.946  -8.925  1.00 22.51           N1+
ATOM     24 1HB  ARG A  71      -2.220  -1.029  -5.465  1.00  0.00           H
ATOM     25 2HB  ARG A  71      -2.504  -1.992  -6.900  1.00  0.00           H
ATOM     26 1HG  ARG A  71      -2.390   0.043  -8.353  1.00  0.00           H
ATOM     27 2HG  ARG A  71      -2.278   1.086  -6.952  1.00  0.00           H
ATOM     28 1HD  ARG A  71      -0.066   0.751  -7.908  1.00  0.00           H
ATOM     29 2HD  ARG A  71      -0.154   0.170  -6.282  1.00  0.00           H
ATOM     30  HE  ARG A  71       0.038  -2.048  -6.927  1.00  0.00           H
ATOM     31 1HH1 ARG A  71       1.325  -1.143 -10.624  1.00  0.00           H
ATOM     32 2HH1 ARG A  71       0.704   0.201  -9.732  1.00  0.00           H
ATOM     33 1HH2 ARG A  71       1.375  -3.328  -9.829  1.00  0.00           H
ATOM     34 2HH2 ARG A  71       1.198  -3.578  -8.138  1.00  0.00           H
ATOM     35 HCAP ARG A  71      -3.792  -0.978  -6.282  1.00 16.85           H
ATOM     36  CB  TYR A  72      -5.749   3.657  -5.933  1.00 13.30           C
ATOM     37  CG  TYR A  72      -4.371   4.157  -6.295  1.00 13.86           C
ATOM     38  CD1 TYR A  72      -3.654   4.906  -5.354  1.00 17.71           C
ATOM     39  CE1 TYR A  72      -2.309   5.185  -5.533  1.00 17.48           C
ATOM     40  CZ  TYR A  72      -1.635   4.727  -6.675  1.00 19.32           C
ATOM     41  OH  TYR A  72      -0.325   4.998  -6.788  1.00 26.11           O
ATOM     42  CD2 TYR A  72      -3.704   3.748  -7.457  1.00 13.50           C
ATOM     43  CE2 TYR A  72      -2.352   4.013  -7.651  1.00 15.25           C
ATOM     44 1HB  TYR A  72      -6.350   3.374  -6.803  1.00  0.00           H
ATOM     45 2HB  TYR A  72      -6.314   4.397  -5.359  1.00  0.00           H
ATOM     46  HD1 TYR A  72      -4.162   5.272  -4.465  1.00  0.00           H
ATOM     47  HE1 TYR A  72      -1.766   5.760  -4.796  1.00  0.00           H
ATOM     48  HH  TYR A  72       0.001   4.685  -7.680  1.00  0.00           H
ATOM     49  HD2 TYR A  72      -4.238   3.173  -8.212  1.00  0.00           H
ATOM     50  HE2 TYR A  72      -1.832   3.673  -8.538  1.00  0.00           H
ATOM     51 HCAP TYR A  72      -5.629   2.769  -5.301  1.00 13.30           H
ATOM     52  CB  THR A  74      -7.223  -3.162  -2.737  1.00 15.15           C
ATOM     53  OG1 THR A  74      -5.854  -3.062  -3.107  1.00 14.29           O
ATOM     54  CG2 THR A  74      -8.134  -3.772  -3.810  1.00 12.32           C
ATOM     55  HB  THR A  74      -7.202  -3.839  -1.881  1.00  0.00           H
ATOM     56  HG1 THR A  74      -5.749  -2.503  -3.893  1.00  0.00           H
ATOM     57 1HG2 THR A  74      -7.929  -4.835  -3.946  1.00  0.00           H
ATOM     58 2HG2 THR A  74      -9.186  -3.679  -3.521  1.00  0.00           H
ATOM     59 3HG2 THR A  74      -8.015  -3.280  -4.783  1.00  0.00           H
ATOM     60 HCAP THR A  74      -7.605  -2.194  -2.378  1.00 15.15           H
ATOM     61  CB  TRP A  75      -3.842   1.099  -1.259  1.00 15.43           C
ATOM     62  CG  TRP A  75      -2.675   0.336  -1.822  1.00 14.75           C
ATOM     63  CD1 TRP A  75      -2.360  -1.001  -1.821  1.00 14.83           C
ATOM     64  NE1 TRP A  75      -1.175  -1.214  -2.508  1.00 12.07           N
ATOM     65  CE2 TRP A  75      -0.690  -0.001  -2.952  1.00 11.69           C
ATOM     66  CD2 TRP A  75      -1.617   0.997  -2.551  1.00 11.98           C
ATOM     67  CE3 TRP A  75      -1.391   2.333  -2.937  1.00 15.98           C
ATOM     68  CZ3 TRP A  75      -0.258   2.638  -3.684  1.00 17.43           C
ATOM     69  CZ2 TRP A  75       0.460   0.305  -3.693  1.00 13.54           C
ATOM     70  CH2 TRP A  75       0.661   1.633  -4.057  1.00 14.98           C
ATOM     71 1HB  TRP A  75      -4.285   1.737  -2.032  1.00  0.00           H
ATOM     72 2HB  TRP A  75      -3.460   1.788  -0.490  1.00  0.00           H
ATOM     73  HD1 TRP A  75      -2.899  -1.846  -1.418  1.00  0.00           H
ATOM     74  HE1 TRP A  75      -0.662  -2.087  -2.565  1.00  0.00           H
ATOM     75  HE3 TRP A  75      -2.113   3.110  -2.705  1.00  0.00           H
ATOM     76  HZ3 TRP A  75      -0.103   3.646  -4.051  1.00  0.00           H
ATOM     77  HZ2 TRP A  75       1.153  -0.471  -4.004  1.00  0.00           H
ATOM     78  HH2 TRP A  75       1.500   1.890  -4.694  1.00  0.00           H
ATOM     79 HCAP TRP A  75      -4.675   0.536  -0.807  1.00 15.43           H
ATOM     80  CB  SER A  78      -5.244  -2.998   2.698  1.00 12.63           C
ATOM     81  OG  SER A  78      -4.662  -2.400   1.542  1.00 13.70           O
ATOM     82 1HB  SER A  78      -4.424  -3.432   3.268  1.00  0.00           H
ATOM     83 2HB  SER A  78      -5.924  -3.815   2.429  1.00  0.00           H
ATOM     84  HG1 SER A  78      -5.396  -2.084   0.985  1.00  0.00           H
ATOM     85 HCAP SER A  78      -5.812  -2.301   3.340  1.00 12.63           H
ATOM     86  CB  TYR A 174       4.685   3.715  -1.477  1.00 11.62           C
ATOM     87  CG  TYR A 174       4.321   2.328  -1.016  1.00 11.87           C
ATOM     88  CD1 TYR A 174       4.788   1.823   0.200  1.00 14.54           C
ATOM     89  CE1 TYR A 174       4.399   0.576   0.673  1.00 12.00           C
ATOM     90  CZ  TYR A 174       3.534  -0.202  -0.102  1.00 12.99           C
ATOM     91  OH  TYR A 174       3.146  -1.405   0.381  1.00 14.66           O
ATOM     92  CD2 TYR A 174       3.469   1.527  -1.781  1.00 14.07           C
ATOM     93  CE2 TYR A 174       3.087   0.265  -1.344  1.00 16.01           C
ATOM     94 1HB  TYR A 174       4.640   4.404  -0.633  1.00  0.00           H
ATOM     95 2HB  TYR A 174       3.942   4.053  -2.205  1.00  0.00           H
ATOM     96  HD1 TYR A 174       5.514   2.403   0.754  1.00  0.00           H
ATOM     97  HE1 TYR A 174       4.779   0.185   1.612  1.00  0.00           H
ATOM     98  HH  TYR A 174       2.612  -1.885  -0.305  1.00  0.00           H
ATOM     99  HD2 TYR A 174       3.079   1.897  -2.723  1.00  0.00           H
ATOM    100  HE2 TYR A 174       2.417  -0.346  -1.934  1.00  0.00           H
ATOM    101 HCAP TYR A 174       5.688   3.788  -1.928  1.00 11.62           H
ATOM    102  CB  GLU A 193       7.131  -0.532 -11.747  1.00 16.45           C
ATOM    103  CG  GLU A 193       6.039   0.335 -11.088  1.00 19.09           C
ATOM    104  CD  GLU A 193       4.957   0.615 -12.107  1.00 26.31           C
ATOM    105  OE1 GLU A 193       5.199   0.866 -13.285  1.00 38.70           O
ATOM    106  OE2 GLU A 193       3.728   0.508 -11.625  1.00 33.09           O
ATOM    107 1HB  GLU A 193       7.875   0.105 -12.230  1.00  0.00           H
ATOM    108 2HB  GLU A 193       6.685  -1.118 -12.556  1.00  0.00           H
ATOM    109 1HG  GLU A 193       5.581  -0.094 -10.197  1.00  0.00           H
ATOM    110 2HG  GLU A 193       6.446   1.302 -10.767  1.00  0.00           H
ATOM    111  HE2 GLU A 193       3.056   0.974 -12.298  1.00  0.00           H
ATOM    112 HCAP GLU A 193       7.681  -1.241 -11.110  1.00 16.45           H
ATOM    113  CB  TYR A 197       4.127  -2.241  -6.155  1.00 14.21           C
ATOM    114  CG  TYR A 197       4.194  -0.753  -6.407  1.00 12.57           C
ATOM    115  CD1 TYR A 197       4.210   0.187  -5.362  1.00 16.17           C
ATOM    116  CE1 TYR A 197       4.177   1.556  -5.617  1.00 17.22           C
ATOM    117  CZ  TYR A 197       4.085   2.022  -6.934  1.00 14.73           C
ATOM    118  OH  TYR A 197       4.001   3.345  -7.146  1.00 15.37           O
ATOM    119  CD2 TYR A 197       4.156  -0.268  -7.717  1.00 15.05           C
ATOM    120  CE2 TYR A 197       4.104   1.093  -7.989  1.00 16.66           C
ATOM    121 1HB  TYR A 197       4.132  -2.803  -7.094  1.00  0.00           H
ATOM    122 2HB  TYR A 197       3.178  -2.490  -5.659  1.00  0.00           H
ATOM    123  HD1 TYR A 197       4.228  -0.140  -4.323  1.00  0.00           H
ATOM    124  HE1 TYR A 197       4.195   2.282  -4.810  1.00  0.00           H
ATOM    125  HH  TYR A 197       3.570   3.475  -8.038  1.00  0.00           H
ATOM    126  HD2 TYR A 197       4.124  -0.977  -8.542  1.00  0.00           H
ATOM    127  HE2 TYR A 197       4.004   1.450  -9.005  1.00  0.00           H
ATOM    128 HCAP TYR A 197       4.962  -2.604  -5.540  1.00 14.21           H
ATOM    129  CB  ASP A 201       2.058  -4.948  -1.304  1.00 14.04           C
ATOM    130  CG  ASP A 201       1.473  -3.684  -1.955  1.00 16.67           C
ATOM    131  OD1 ASP A 201       1.685  -2.535  -1.538  1.00 14.89           O
ATOM    132  OD2 ASP A 201       0.632  -3.933  -2.912  1.00 15.26           O1-
ATOM    133 1HB  ASP A 201       2.448  -5.613  -2.079  1.00  0.00           H
ATOM    134 2HB  ASP A 201       1.186  -5.442  -0.865  1.00  0.00           H
ATOM    135 HCAP ASP A 201       2.829  -4.823  -0.529  1.00 14.04           H
ATOM    136  CB  LYS A 205       0.427  -6.587   4.008  1.00 13.16           C
ATOM    137  CG  LYS A 205      -0.151  -5.300   3.412  1.00 12.95           C
ATOM    138  CD  LYS A 205      -1.269  -5.517   2.402  1.00 13.99           C
ATOM    139  CE  LYS A 205      -1.977  -4.201   2.084  1.00 15.23           C
ATOM    140  NZ  LYS A 205      -1.186  -3.300   1.258  1.00 15.14           N1+
ATOM    141 1HB  LYS A 205       0.996  -7.161   3.274  1.00  0.00           H
ATOM    142 2HB  LYS A 205      -0.387  -7.237   4.353  1.00  0.00           H
ATOM    143 1HG  LYS A 205      -0.580  -4.708   4.226  1.00  0.00           H
ATOM    144 2HG  LYS A 205       0.638  -4.689   2.965  1.00  0.00           H
ATOM    145 1HD  LYS A 205      -0.899  -5.939   1.465  1.00  0.00           H
ATOM    146 2HD  LYS A 205      -2.011  -6.222   2.797  1.00  0.00           H
ATOM    147 1HE  LYS A 205      -2.917  -4.378   1.558  1.00  0.00           H
ATOM    148 2HE  LYS A 205      -2.222  -3.672   3.012  1.00  0.00           H
ATOM    149 1HZ  LYS A 205      -1.182  -3.537   0.250  1.00  0.00           H
ATOM    150 HCAP LYS A 205       1.076  -6.335   4.860  1.00 13.16           H
TER     151      LYS A 205
HETATM  152  C1  RET a 205       1.700   7.168  -3.522  1.00 14.68           C
HETATM  153  C2  RET a 205       2.033   8.188  -4.637  1.00 14.12           C
HETATM  154  C3  RET a 205       1.658   9.604  -4.242  1.00 16.62           C
HETATM  155  C4  RET a 205       2.535  10.008  -3.066  1.00 13.54           C
HETATM  156  C5  RET a 205       2.554   8.985  -1.954  1.00 12.22           C
HETATM  157  C6  RET a 205       2.171   7.680  -2.138  1.00 11.88           C
HETATM  158  C7  RET a 205       2.140   6.798  -0.988  1.00 12.31           C
HETATM  159  C8  RET a 205       1.547   5.572  -0.889  1.00 12.17           C
HETATM  160  C9  RET a 205       1.607   4.665   0.215  1.00 12.76           C
HETATM  161  C10 RET a 205       0.978   3.444   0.044  1.00 13.60           C
HETATM  162  C11 RET a 205       1.016   2.353   0.934  1.00 12.23           C
HETATM  163  C12 RET a 205       0.521   1.113   0.579  1.00 15.52           C
HETATM  164  C13 RET a 205       0.502  -0.028   1.412  1.00 13.56           C
HETATM  165  C14 RET a 205      -0.081  -1.196   0.916  1.00 13.54           C
HETATM  166  C15 RET a 205      -0.557  -2.228   1.717  1.00 16.79           C
HETATM  167  C16 RET a 205       0.164   6.987  -3.490  1.00 14.25           C
HETATM  168  C17 RET a 205       2.371   5.847  -3.955  1.00 18.09           C
HETATM  169  C18 RET a 205       2.988   9.592  -0.645  1.00 13.09           C
HETATM  170  C19 RET a 205       2.412   4.965   1.449  1.00 12.50           C
HETATM  171  C20 RET a 205       1.096   0.054   2.788  1.00 14.23           C
HETATM  172  H21 RET a 205       3.108   8.148  -4.859  1.00  0.00           H
HETATM  173  H22 RET a 205       1.515   7.881  -5.549  1.00  0.00           H
HETATM  174  H31 RET a 205       1.773  10.306  -5.070  1.00  0.00           H
HETATM  175  H32 RET a 205       0.603   9.633  -3.966  1.00  0.00           H
HETATM  176  H41 RET a 205       3.556  10.176  -3.435  1.00  0.00           H
HETATM  177  H42 RET a 205       2.256  10.971  -2.634  1.00  0.00           H
HETATM  178  H71 RET a 205       2.649   7.158  -0.102  1.00  0.00           H
HETATM  179  H81 RET a 205       0.977   5.195  -1.725  1.00  0.00           H
HETATM  180 H101 RET a 205       0.474   3.270  -0.904  1.00  0.00           H
HETATM  181 H111 RET a 205       1.481   2.483   1.906  1.00  0.00           H
HETATM  182 H121 RET a 205       0.088   1.009  -0.412  1.00  0.00           H
HETATM  183 H141 RET a 205      -0.308  -1.239  -0.143  1.00  0.00           H
HETATM  184  H15 RET a 205      -0.504  -2.153   2.798  1.00  0.00           H
HETATM  185 H161 RET a 205      -0.197   6.904  -4.518  1.00  0.00           H
HETATM  186 H162 RET a 205      -0.153   6.083  -2.966  1.00  0.00           H
HETATM  187 H163 RET a 205      -0.319   7.834  -2.992  1.00  0.00           H
HETATM  188 H171 RET a 205       1.960   5.533  -4.918  1.00  0.00           H
HETATM  189 H172 RET a 205       3.450   5.980  -4.077  1.00  0.00           H
HETATM  190 H173 RET a 205       2.218   5.023  -3.260  1.00  0.00           H
HETATM  191 H181 RET a 205       2.175  10.217  -0.257  1.00  0.00           H
HETATM  192 H182 RET a 205       3.276   8.887   0.135  1.00  0.00           H
HETATM  193 H183 RET a 205       3.839  10.263  -0.817  1.00  0.00           H
HETATM  194 H191 RET a 205       3.405   4.518   1.356  1.00  0.00           H
HETATM  195 H192 RET a 205       2.540   6.035   1.621  1.00  0.00           H
HETATM  196 H193 RET a 205       1.946   4.531   2.335  1.00  0.00           H
HETATM  197 H201 RET a 205       0.893  -0.823   3.402  1.00  0.00           H
HETATM  198 H202 RET a 205       2.186   0.132   2.699  1.00  0.00           H
HETATM  199 H203 RET a 205       0.757   0.949   3.310  1.00  0.00           H
HETATM  200  O   HOH i 601      -4.168  -3.985  -1.035  1.00 14.51           O
HETATM  201  H1  HOH i 601      -4.655  -3.539  -1.760  1.00  0.00           H
HETATM  202  H2  HOH i 601      -4.254  -3.437  -0.235  1.00  0.00           H
HETATM  203  O   HOH h 706       2.324   1.714 -13.320  1.00 32.78           O
HETATM  204  H1  HOH h 706       2.886   2.524 -13.166  1.00  0.00           H
HETATM  205  H2  HOH h 706       1.407   2.000 -13.000  1.00  0.00           H
HETATM  206  S   SO4 h 710       1.265   2.947  -9.108  1.00 24.09           S
HETATM  207  O2  SO4 h 710       0.818   1.852 -10.104  1.00  0.00           O
HETATM  208  O3  SO4 h 710       2.708   3.324  -9.474  1.00  0.00           O
HETATM  209  O1  SO4 h 710       0.370   4.141  -9.296  1.00  0.00           O1-
HETATM  210  O4  SO4 h 710       1.210   2.427  -7.719  1.00  0.00           O1-
HETATM  211  O   HOH h 717       0.282  -3.198  -5.548  1.00 21.07           O
HETATM  212  H1  HOH h 717       0.406  -4.149  -5.689  1.00  0.00           H
HETATM  213  H2  HOH h 717       0.448  -3.100  -4.588  1.00  0.00           H
HETATM  214  O   HOH h 727      -1.452  -4.575  -1.170  1.00 16.22           O
HETATM  215  H1  HOH h 727      -0.928  -4.375  -1.974  1.00  0.00           H
HETATM  216  H2  HOH h 727      -2.407  -4.435  -1.358  1.00  0.00           H
HETATM  217  O   HOH h 729       1.527  -4.183 -11.624  1.00 39.51           O
HETATM  218  H1  HOH h 729       2.445  -4.511 -11.755  1.00  0.00           H
HETATM  219  H2  HOH h 729       1.623  -3.249 -11.936  1.00  0.00           H
HETATM  220  O   HOH h 742       3.806   3.433 -11.897  1.00 19.29           O
HETATM  221  H1  HOH h 742       3.351   3.218 -11.035  1.00  0.00           H
HETATM  222  H2  HOH h 742       3.843   4.410 -11.817  1.00  0.00           H
HETATM  223  O   HOH h 748       7.191   1.402 -15.045  1.00 30.60           O
HETATM  224  H1  HOH h 748       8.133   1.404 -14.805  1.00  0.00           H
HETATM  225  H2  HOH h 748       6.669   1.109 -14.272  1.00  0.00           H
HETATM  226  O   HOH h 768       2.266  -1.722 -12.477  1.00 30.14           O
HETATM  227  H1  HOH h 768       2.915  -1.114 -12.066  1.00  0.00           H
HETATM  228  H2  HOH h 768       1.873  -1.213 -13.249  1.00  0.00           H
HETATM  229  O   HOH h 784       2.562  -3.341 -14.866  1.00 23.79           O
HETATM  230  H1  HOH h 784       2.688  -2.968 -13.975  1.00  0.00           H
HETATM  231  H2  HOH h 784       1.775  -3.918 -14.761  1.00  0.00           H
HETATM  232  O   HOH h 787       2.331  -5.016  -7.257  1.00 21.48           O
HETATM  233  H1  HOH h 787       2.746  -5.878  -7.423  1.00  0.00           H
HETATM  234  H2  HOH h 787       2.224  -5.020  -6.286  1.00  0.00           H
HETATM  235  O   HOH h 792      -0.002   2.556 -12.425  1.00 20.87           O
HETATM  236  H1  HOH h 792       0.181   2.340 -11.449  1.00  0.00           H
HETATM  237  H2  HOH h 792       0.080   3.522 -12.469  1.00  0.00           H
HETATM  238  O   HOH h 795       1.631  -0.519 -14.775  1.00 24.61           O
HETATM  239  H1  HOH h 795       2.103   0.329 -14.621  1.00  0.00           H
HETATM  240  H2  HOH h 795       2.203  -1.138 -15.265  1.00  0.00           H
HETATM  241  O   HOH h 816       0.592  -5.177 -14.037  1.00 31.47           O
HETATM  242  H1  HOH h 816       0.778  -4.919 -13.103  1.00  0.00           H
HETATM  243  H2  HOH h 816      -0.376  -5.202 -14.103  1.00  0.00           H
ENDMOL
END
